# Supplementary material for: Short- and Long-Term Effects of UVA on Arabidopsis Are Mediated by a Novel cGMP Phosphodiesterase
Source: Curr Biol. 2019 Aug 5;29(15):2580–2585.e4. doi: 10.1016/j.cub.2019.06.071 (PMC6692503; doi:10.1016/j.cub.2019.06.071)
Supplement: Data S1. Sequences and domain architectures of 26 hits including CN-PDE1, Related to STAR Methods [file mmc2.xlsx]

## Sheet: Conserved domains
seq.id	description	Protein length	alignment.start	alignment.end	envelope.start	envelope.end	hmm.acc	hmm.name	hmm.start	hmm.end	hmm.length	bit.score	Individual.E.value	Conditional.E.value	database.significant	outcompeted	clan	sequence
AT1G17330	Metal-dependent phosphohydrolase | Chr1:5929966-5931595 FORWARD LENGTH=222 | 201606	230	28	132	26	133	PF01966.22	HD	4	121	122	27,66	2,6e-06	1,4e-10	1	0	CL0237	MAAKTMRKAEELVEKAMKGNDASHDAWHVWRVRDLALSIAREEGLSSNSDSMEIVELAALLHDIGDYKYIRDPSEEKLVENFLDDEGIEETKKTKILTIINGMGFKDELAGVALCESLPEFGVVQDADRLDAIGAIGIARCFTFGGSRNRVLHDPEIKPRTELTKEQYIKREEQTTINHFHEKLLKLKKLMKTEAGKRRAEKRHKFMEEYLKEFYEEWDGST
AT1G02340	basic helix-loop-helix (bHLH) DNA-binding superfamily protein | Chr1:465933-467685 REVERSE LENGTH=292 | 201606	300	144	184	136	184	PF00010.26	HLH	10	53	53	30,92	1,9e-07	1,1e-11	1	0		MSNNQAFMELGWRNDVGSLAVKDQGMMSERARSDEDRLINGLKWGYGYFDHDQTDNYLQIVPEIHKEVENAKEDLLVVVPDEHSETDDHHHIKDFSERSDHRFYLRNKHENPKKRRIQVLSSDDESEEFTREVPSVTRKGSKRRRRDEKMSNKMRKLQQLVPNCHKTDKVSVLDKTIEYMKNLQLQLQMMSTVGVNPYFLPATLGFGMHNHMLTAMASAHGLNPANHMMPSPLIPALNWPLPPFTNISFPHSSSQSLFLTTSSPASSPQSLHGLVPYFPSFLDFSSHAMRRL
AT1G04310	ethylene response sensor 2 | Chr1:1155116-1157125 REVERSE LENGTH=645 | 201606	653	190	346	190	346	PF01590.26	GAF	1	133	133	38,11	2,1e-09	5,8e-13	1	0	CL0161	MLKTLLVQWLVFFFFFLIGSVVTAAEDDGSLSLCNCDDEDSLFSYETILNSQKVGDFLIAIAYFSIPIELVYFVSRTNVPSPYNWVVCEFIAFIVLCGMTHLLAGFTYGPHWPWVMTAVTVFKMLTGIVSFLTALSLVTLLPLLLKAKVREFMLSKKTRELDREVGIIMKQTETSLHVRMLTTKIRTSLDRHTILYTTLVELSKTLGLKNCAVWIPNEIKTEMNLTHELRPRIDDENENEHFGGYAGFSIPISESDVVRIKRSEEVNMLSPGSVLASVTSRGKSGPTVGIRVPMLRVCNFKGGTPEAIHMCYAILVCVLPLRQPQAWTYQELEIVKVVADQVAVAISHAVILEESQLMREKLAEQNRALQVARENALRANQAKAAFEQMMSDAMRCPVR…
AT1G04310	ethylene response sensor 2 | Chr1:1155116-1157125 REVERSE LENGTH=645 | 201606	653	384	438	382	444	PF00512.25	HisKA	3	57	67	17,82	0,0025	6,9e-07	0	0	CL0025	MLKTLLVQWLVFFFFFLIGSVVTAAEDDGSLSLCNCDDEDSLFSYETILNSQKVGDFLIAIAYFSIPIELVYFVSRTNVPSPYNWVVCEFIAFIVLCGMTHLLAGFTYGPHWPWVMTAVTVFKMLTGIVSFLTALSLVTLLPLLLKAKVREFMLSKKTRELDREVGIIMKQTETSLHVRMLTTKIRTSLDRHTILYTTLVELSKTLGLKNCAVWIPNEIKTEMNLTHELRPRIDDENENEHFGGYAGFSIPISESDVVRIKRSEEVNMLSPGSVLASVTSRGKSGPTVGIRVPMLRVCNFKGGTPEAIHMCYAILVCVLPLRQPQAWTYQELEIVKVVADQVAVAISHAVILEESQLMREKLAEQNRALQVARENALRANQAKAAFEQMMSDAMRCPVR…
AT1G05920	B3 domain protein (DUF313) | Chr1:1797044-1797991 FORWARD LENGTH=315 | 201606	323	162	277	161	278	PF03754.13	DUF313	2	112	113	144,71	1,2e-42	2,6e-46	1	0	CL0405	MSSRDKPKTFAEVREEICKRREEMISRDNQKKTKTVAQVREEKGKRREEMISRYNQKKAKTVAQVKEGKGKRREEMISRDNRTKPKTVAQVRDAKRKRTFDHVPRGTREPHAYLRNDPAPQVASVPKSVPEEKDVILDRILSNVPRRKKTTSYEFVPPKHPQEPQWLLQVMSRMNGAGDPKLIIEKNLDSNDVDPRQNRLSIPINTVIQNDFLTLDESRLIDEDEITNEGNMGVAAFLVDQRTKKWNMGFKQWFMTTDSGSSYWSFVLRGEWSNVVETNGLKEGDKISLWSFRSNDILCFALVPPTSSVVESLDK
AT1G05920	B3 domain protein (DUF313) | Chr1:1797044-1797991 FORWARD LENGTH=315 | 201606	323	197	288	185	301	PF02362.21	B3	13	82	101	25,29	1e-05	2,3e-09	0	1	CL0405	MSSRDKPKTFAEVREEICKRREEMISRDNQKKTKTVAQVREEKGKRREEMISRYNQKKAKTVAQVKEGKGKRREEMISRDNRTKPKTVAQVRDAKRKRTFDHVPRGTREPHAYLRNDPAPQVASVPKSVPEEKDVILDRILSNVPRRKKTTSYEFVPPKHPQEPQWLLQVMSRMNGAGDPKLIIEKNLDSNDVDPRQNRLSIPINTVIQNDFLTLDESRLIDEDEITNEGNMGVAAFLVDQRTKKWNMGFKQWFMTTDSGSSYWSFVLRGEWSNVVETNGLKEGDKISLWSFRSNDILCFALVPPTSSVVESLDK
AT1G06150	basic helix loop helix (bHLH) DNA-binding superfamily protein | Chr1:1869228-1873194 REVERSE LENGTH=734 | 201606	742	5	156	5	156	PF14215.6	bHLH-MYC_N	1	175	175	108,25	5,2e-31	8,8e-35	1	0	CL0161	MGYTLQQILRSICSNTDWNYAVFWKLNHHSPMVLTLEDVYCVNHERGLMPESLHGGRHAHDPLGLAVAKMSYHVHSLGEGIVGQVAISGQHQWIFSEYLNDSHSTLQVHNGWESQISAGIKTILIVAVGSCGVVQLGSLCKVEEDPALVTHIRHLFLALTDPLADHASNLMQCDINSPSDRPKIPSKCLHEASPDFSGEFDKAMDMEGLNIVSQNTSNRSNDLPYNFTPTYFHMERTAQVIGGLEAVQPSMFGSNDCVTSGFSVGVVDTKHKNQVDISDMSKVIYDEETGGYRYSRELDPNFQHYSRNHVRNSGGTSALAMESDRLKAGSSYPQLDSTVLTALKTDKDYSRRNEVFQPSESQGSIFVKDTEHRQEEKSESSQLDALTASLCSFSGSELL…
AT1G09570	phytochrome A | Chr1:3095498-3099216 REVERSE LENGTH=1122 | 201606	1130	415	590	413	592	PF00360.20	PHY	3	181	183	192,62	3,6e-57	2e-60	1	0	CL0161	MSGSRPTQSSEGSRRSRHSARIIAQTTVDAKLHADFEESGSSFDYSTSVRVTGPVVENQPPRSDKVTTTYLHHIQKGKLIQPFGCLLALDEKTFKVIAYSENASELLTMASHAVPSVGEHPVLGIGTDIRSLFTAPSASALQKALGFGDVSLLNPILVHCRTSAKPFYAIIHRVTGSIIIDFEPVKPYEVPMTAAGALQSYKLAAKAITRLQSLPSGSMERLCDTMVQEVFELTGYDRVMAYKFHEDDHGEVVSEVTKPGLEPYLGLHYPATDIPQAARFLFMKNKVRMIVDCNAKHARVLQDEKLSFDLTLCGSTLRAPHSCHLQYMANMDSIASLVMAVVVNEEDGEGDAPDATTQPQKRKRLWGLVVCHNTTPRFVPFPLRYACEFLAQVFAIHVN…
AT1G09570	phytochrome A | Chr1:3095498-3099216 REVERSE LENGTH=1122 | 201606	1130	621	734	620	735	PF00989.25	PAS	2	112	113	79,52	1,7e-22	9,7e-26	1	0	CL0183	MSGSRPTQSSEGSRRSRHSARIIAQTTVDAKLHADFEESGSSFDYSTSVRVTGPVVENQPPRSDKVTTTYLHHIQKGKLIQPFGCLLALDEKTFKVIAYSENASELLTMASHAVPSVGEHPVLGIGTDIRSLFTAPSASALQKALGFGDVSLLNPILVHCRTSAKPFYAIIHRVTGSIIIDFEPVKPYEVPMTAAGALQSYKLAAKAITRLQSLPSGSMERLCDTMVQEVFELTGYDRVMAYKFHEDDHGEVVSEVTKPGLEPYLGLHYPATDIPQAARFLFMKNKVRMIVDCNAKHARVLQDEKLSFDLTLCGSTLRAPHSCHLQYMANMDSIASLVMAVVVNEEDGEGDAPDATTQPQKRKRLWGLVVCHNTTPRFVPFPLRYACEFLAQVFAIHVN…
AT1G09570	phytochrome A | Chr1:3095498-3099216 REVERSE LENGTH=1122 | 201606	1130	751	873	750	875	PF00989.25	PAS	2	111	113	78,81	2,9e-22	1,6e-25	1	0	CL0183	MSGSRPTQSSEGSRRSRHSARIIAQTTVDAKLHADFEESGSSFDYSTSVRVTGPVVENQPPRSDKVTTTYLHHIQKGKLIQPFGCLLALDEKTFKVIAYSENASELLTMASHAVPSVGEHPVLGIGTDIRSLFTAPSASALQKALGFGDVSLLNPILVHCRTSAKPFYAIIHRVTGSIIIDFEPVKPYEVPMTAAGALQSYKLAAKAITRLQSLPSGSMERLCDTMVQEVFELTGYDRVMAYKFHEDDHGEVVSEVTKPGLEPYLGLHYPATDIPQAARFLFMKNKVRMIVDCNAKHARVLQDEKLSFDLTLCGSTLRAPHSCHLQYMANMDSIASLVMAVVVNEEDGEGDAPDATTQPQKRKRLWGLVVCHNTTPRFVPFPLRYACEFLAQVFAIHVN…
AT1G09570	phytochrome A | Chr1:3095498-3099216 REVERSE LENGTH=1122 | 201606	1130	70	185	69	185	PF08446.11	PAS_2	2	107	107	131,12	2,3e-38	1,3e-41	1	0	CL0183	MSGSRPTQSSEGSRRSRHSARIIAQTTVDAKLHADFEESGSSFDYSTSVRVTGPVVENQPPRSDKVTTTYLHHIQKGKLIQPFGCLLALDEKTFKVIAYSENASELLTMASHAVPSVGEHPVLGIGTDIRSLFTAPSASALQKALGFGDVSLLNPILVHCRTSAKPFYAIIHRVTGSIIIDFEPVKPYEVPMTAAGALQSYKLAAKAITRLQSLPSGSMERLCDTMVQEVFELTGYDRVMAYKFHEDDHGEVVSEVTKPGLEPYLGLHYPATDIPQAARFLFMKNKVRMIVDCNAKHARVLQDEKLSFDLTLCGSTLRAPHSCHLQYMANMDSIASLVMAVVVNEEDGEGDAPDATTQPQKRKRLWGLVVCHNTTPRFVPFPLRYACEFLAQVFAIHVN…
AT1G09570	phytochrome A | Chr1:3095498-3099216 REVERSE LENGTH=1122 | 201606	1130	218	402	218	402	PF01590.26	GAF	1	133	133	120,19	9,1e-35	5,1e-38	1	0	CL0161	MSGSRPTQSSEGSRRSRHSARIIAQTTVDAKLHADFEESGSSFDYSTSVRVTGPVVENQPPRSDKVTTTYLHHIQKGKLIQPFGCLLALDEKTFKVIAYSENASELLTMASHAVPSVGEHPVLGIGTDIRSLFTAPSASALQKALGFGDVSLLNPILVHCRTSAKPFYAIIHRVTGSIIIDFEPVKPYEVPMTAAGALQSYKLAAKAITRLQSLPSGSMERLCDTMVQEVFELTGYDRVMAYKFHEDDHGEVVSEVTKPGLEPYLGLHYPATDIPQAARFLFMKNKVRMIVDCNAKHARVLQDEKLSFDLTLCGSTLRAPHSCHLQYMANMDSIASLVMAVVVNEEDGEGDAPDATTQPQKRKRLWGLVVCHNTTPRFVPFPLRYACEFLAQVFAIHVN…
AT1G09570	phytochrome A | Chr1:3095498-3099216 REVERSE LENGTH=1122 | 201606	1130	1007	1117	1007	1119	PF02518.26	HATPase_c	1	110	112	45,39	9,7e-12	5,4e-15	1	0	CL0025	MSGSRPTQSSEGSRRSRHSARIIAQTTVDAKLHADFEESGSSFDYSTSVRVTGPVVENQPPRSDKVTTTYLHHIQKGKLIQPFGCLLALDEKTFKVIAYSENASELLTMASHAVPSVGEHPVLGIGTDIRSLFTAPSASALQKALGFGDVSLLNPILVHCRTSAKPFYAIIHRVTGSIIIDFEPVKPYEVPMTAAGALQSYKLAAKAITRLQSLPSGSMERLCDTMVQEVFELTGYDRVMAYKFHEDDHGEVVSEVTKPGLEPYLGLHYPATDIPQAARFLFMKNKVRMIVDCNAKHARVLQDEKLSFDLTLCGSTLRAPHSCHLQYMANMDSIASLVMAVVVNEEDGEGDAPDATTQPQKRKRLWGLVVCHNTTPRFVPFPLRYACEFLAQVFAIHVN…
AT1G09570	phytochrome A | Chr1:3095498-3099216 REVERSE LENGTH=1122 | 201606	1130	632	736	630	737	PF13426.7	PAS_9	3	103	104	25,71	1e-05	5,7e-09	1	1	CL0183	MSGSRPTQSSEGSRRSRHSARIIAQTTVDAKLHADFEESGSSFDYSTSVRVTGPVVENQPPRSDKVTTTYLHHIQKGKLIQPFGCLLALDEKTFKVIAYSENASELLTMASHAVPSVGEHPVLGIGTDIRSLFTAPSASALQKALGFGDVSLLNPILVHCRTSAKPFYAIIHRVTGSIIIDFEPVKPYEVPMTAAGALQSYKLAAKAITRLQSLPSGSMERLCDTMVQEVFELTGYDRVMAYKFHEDDHGEVVSEVTKPGLEPYLGLHYPATDIPQAARFLFMKNKVRMIVDCNAKHARVLQDEKLSFDLTLCGSTLRAPHSCHLQYMANMDSIASLVMAVVVNEEDGEGDAPDATTQPQKRKRLWGLVVCHNTTPRFVPFPLRYACEFLAQVFAIHVN…
AT1G09570	phytochrome A | Chr1:3095498-3099216 REVERSE LENGTH=1122 | 201606	1130	766	872	764	873	PF13426.7	PAS_9	4	99	104	15,96	11	6,2e-06	1	1	CL0183	MSGSRPTQSSEGSRRSRHSARIIAQTTVDAKLHADFEESGSSFDYSTSVRVTGPVVENQPPRSDKVTTTYLHHIQKGKLIQPFGCLLALDEKTFKVIAYSENASELLTMASHAVPSVGEHPVLGIGTDIRSLFTAPSASALQKALGFGDVSLLNPILVHCRTSAKPFYAIIHRVTGSIIIDFEPVKPYEVPMTAAGALQSYKLAAKAITRLQSLPSGSMERLCDTMVQEVFELTGYDRVMAYKFHEDDHGEVVSEVTKPGLEPYLGLHYPATDIPQAARFLFMKNKVRMIVDCNAKHARVLQDEKLSFDLTLCGSTLRAPHSCHLQYMANMDSIASLVMAVVVNEEDGEGDAPDATTQPQKRKRLWGLVVCHNTTPRFVPFPLRYACEFLAQVFAIHVN…
AT1G09570	phytochrome A | Chr1:3095498-3099216 REVERSE LENGTH=1122 | 201606	1130	629	739	626	740	PF08448.10	PAS_4	4	109	110	35,1	1,3e-08	7e-12	1	1	CL0183	MSGSRPTQSSEGSRRSRHSARIIAQTTVDAKLHADFEESGSSFDYSTSVRVTGPVVENQPPRSDKVTTTYLHHIQKGKLIQPFGCLLALDEKTFKVIAYSENASELLTMASHAVPSVGEHPVLGIGTDIRSLFTAPSASALQKALGFGDVSLLNPILVHCRTSAKPFYAIIHRVTGSIIIDFEPVKPYEVPMTAAGALQSYKLAAKAITRLQSLPSGSMERLCDTMVQEVFELTGYDRVMAYKFHEDDHGEVVSEVTKPGLEPYLGLHYPATDIPQAARFLFMKNKVRMIVDCNAKHARVLQDEKLSFDLTLCGSTLRAPHSCHLQYMANMDSIASLVMAVVVNEEDGEGDAPDATTQPQKRKRLWGLVVCHNTTPRFVPFPLRYACEFLAQVFAIHVN…
AT1G09570	phytochrome A | Chr1:3095498-3099216 REVERSE LENGTH=1122 | 201606	1130	898	956	895	959	PF00512.25	HisKA	4	64	67	25,95	7,2e-06	4e-09	0	0	CL0025	MSGSRPTQSSEGSRRSRHSARIIAQTTVDAKLHADFEESGSSFDYSTSVRVTGPVVENQPPRSDKVTTTYLHHIQKGKLIQPFGCLLALDEKTFKVIAYSENASELLTMASHAVPSVGEHPVLGIGTDIRSLFTAPSASALQKALGFGDVSLLNPILVHCRTSAKPFYAIIHRVTGSIIIDFEPVKPYEVPMTAAGALQSYKLAAKAITRLQSLPSGSMERLCDTMVQEVFELTGYDRVMAYKFHEDDHGEVVSEVTKPGLEPYLGLHYPATDIPQAARFLFMKNKVRMIVDCNAKHARVLQDEKLSFDLTLCGSTLRAPHSCHLQYMANMDSIASLVMAVVVNEEDGEGDAPDATTQPQKRKRLWGLVVCHNTTPRFVPFPLRYACEFLAQVFAIHVN…
AT1G09570	phytochrome A | Chr1:3095498-3099216 REVERSE LENGTH=1122 | 201606	1130	625	679	622	689	PF13188.7	PAS_8	6	58	67	15,44	14	7,6e-06	1	1	CL0183	MSGSRPTQSSEGSRRSRHSARIIAQTTVDAKLHADFEESGSSFDYSTSVRVTGPVVENQPPRSDKVTTTYLHHIQKGKLIQPFGCLLALDEKTFKVIAYSENASELLTMASHAVPSVGEHPVLGIGTDIRSLFTAPSASALQKALGFGDVSLLNPILVHCRTSAKPFYAIIHRVTGSIIIDFEPVKPYEVPMTAAGALQSYKLAAKAITRLQSLPSGSMERLCDTMVQEVFELTGYDRVMAYKFHEDDHGEVVSEVTKPGLEPYLGLHYPATDIPQAARFLFMKNKVRMIVDCNAKHARVLQDEKLSFDLTLCGSTLRAPHSCHLQYMANMDSIASLVMAVVVNEEDGEGDAPDATTQPQKRKRLWGLVVCHNTTPRFVPFPLRYACEFLAQVFAIHVN…
AT1G09570	phytochrome A | Chr1:3095498-3099216 REVERSE LENGTH=1122 | 201606	1130	774	801	757	821	PF13188.7	PAS_8	21	47	67	8,32	2,3	0,0013	0	1	CL0183	MSGSRPTQSSEGSRRSRHSARIIAQTTVDAKLHADFEESGSSFDYSTSVRVTGPVVENQPPRSDKVTTTYLHHIQKGKLIQPFGCLLALDEKTFKVIAYSENASELLTMASHAVPSVGEHPVLGIGTDIRSLFTAPSASALQKALGFGDVSLLNPILVHCRTSAKPFYAIIHRVTGSIIIDFEPVKPYEVPMTAAGALQSYKLAAKAITRLQSLPSGSMERLCDTMVQEVFELTGYDRVMAYKFHEDDHGEVVSEVTKPGLEPYLGLHYPATDIPQAARFLFMKNKVRMIVDCNAKHARVLQDEKLSFDLTLCGSTLRAPHSCHLQYMANMDSIASLVMAVVVNEEDGEGDAPDATTQPQKRKRLWGLVVCHNTTPRFVPFPLRYACEFLAQVFAIHVN…
AT1G09570	phytochrome A | Chr1:3095498-3099216 REVERSE LENGTH=1122 | 201606	1130	645	698	642	702	PF08447.12	PAS_3	4	59	89	9,56	1,1	0,00063	0	1	CL0183	MSGSRPTQSSEGSRRSRHSARIIAQTTVDAKLHADFEESGSSFDYSTSVRVTGPVVENQPPRSDKVTTTYLHHIQKGKLIQPFGCLLALDEKTFKVIAYSENASELLTMASHAVPSVGEHPVLGIGTDIRSLFTAPSASALQKALGFGDVSLLNPILVHCRTSAKPFYAIIHRVTGSIIIDFEPVKPYEVPMTAAGALQSYKLAAKAITRLQSLPSGSMERLCDTMVQEVFELTGYDRVMAYKFHEDDHGEVVSEVTKPGLEPYLGLHYPATDIPQAARFLFMKNKVRMIVDCNAKHARVLQDEKLSFDLTLCGSTLRAPHSCHLQYMANMDSIASLVMAVVVNEEDGEGDAPDATTQPQKRKRLWGLVVCHNTTPRFVPFPLRYACEFLAQVFAIHVN…
AT1G14520	myo-inositol oxygenase 1 | Chr1:4968376-4969954 REVERSE LENGTH=311 | 201606	319	63	311	61	311	PF05153.15	MIOX	3	249	249	413,86	2,4e-124	4e-128	1	0	CL0237	MTILIDRHSDQNDAGDEIVEKNQGNGKEEETELVLDAGFEAPHTNSFGRTFRDYDAESERRRGVEEFYRVNHIGQTVDFVRKMREEYEKLNRTEMSIWECCELLNEFIDESDPDLDEPQIEHLLQTAEAIRKDYPDEDWLHLTGLIHDLGKVLLHSSFGELPQWAVVGDTFPVGCAFDESIVHHKYFKENPDYDNPSYNSKYGIYTEGCGLDNVLMSWGHDDYMYLVAKENQTTLPSAGLFIIRYHSFYALHKSEAYKHLMNNEDRENMKWLKVFNKYDLYSKSKVRVNVEEVKPYYLSLTNKYFPSKLKW
AT1G14520	myo-inositol oxygenase 1 | Chr1:4968376-4969954 REVERSE LENGTH=311 | 201606	319	122	158	119	190	PF01966.22	HD	4	46	122	15,55	15	2,4e-06	0	1	CL0237	MTILIDRHSDQNDAGDEIVEKNQGNGKEEETELVLDAGFEAPHTNSFGRTFRDYDAESERRRGVEEFYRVNHIGQTVDFVRKMREEYEKLNRTEMSIWECCELLNEFIDESDPDLDEPQIEHLLQTAEAIRKDYPDEDWLHLTGLIHDLGKVLLHSSFGELPQWAVVGDTFPVGCAFDESIVHHKYFKENPDYDNPSYNSKYGIYTEGCGLDNVLMSWGHDDYMYLVAKENQTTLPSAGLFIIRYHSFYALHKSEAYKHLMNNEDRENMKWLKVFNKYDLYSKSKVRVNVEEVKPYYLSLTNKYFPSKLKW
AT1G17330	Metal-dependent phosphohydrolase | Chr1:5929966-5931595 FORWARD LENGTH=222 | 201606	230	28	132	26	133	PF01966.22	HD	4	121	122	27,66	2,6e-06	1,4e-10	1	0	CL0237	MAAKTMRKAEELVEKAMKGNDASHDAWHVWRVRDLALSIAREEGLSSNSDSMEIVELAALLHDIGDYKYIRDPSEEKLVENFLDDEGIEETKKTKILTIINGMGFKDELAGVALCESLPEFGVVQDADRLDAIGAIGIARCFTFGGSRNRVLHDPEIKPRTELTKEQYIKREEQTTINHFHEKLLKLKKLMKTEAGKRRAEKRHKFMEEYLKEFYEEWDGST
AT1G26160	Metal-dependent phosphohydrolase | Chr1:9044784-9046945 REVERSE LENGTH=258 | 201606	266	82	239	82	246	PF13023.6	HD_3	1	159	165	158,98	9,5e-47	1,6e-50	1	0	CL0237	MAVISPATRFAPPLNRPFHRRSILASFHSSSRNFLFLGKPTPSSTIVSVRCQKPVSDGVSSMESMNHVASSVSSSIDFLTLCHRLKTTKRKGWINQGINGPESIADHMYRMALMALIAGDLTGVDRERCIKMAIVHDIAEAIVGDITPSDGVPKEEKSRRETAALKEMCEVLGGGLRAEEITELWLEYENNASLEANIVKDFDKVEMILQALEYEAEHGKVLDEFFISTAGKFQTEIGKSWAAEINARRKSQLTNRQR
AT1G26160	Metal-dependent phosphohydrolase | Chr1:9044784-9046945 REVERSE LENGTH=258 | 201606	266	78	218	77	246	PF12917.7	HD_2	2	148	182	45,13	8,9e-12	1,5e-15	1	1	CL0237	MAVISPATRFAPPLNRPFHRRSILASFHSSSRNFLFLGKPTPSSTIVSVRCQKPVSDGVSSMESMNHVASSVSSSIDFLTLCHRLKTTKRKGWINQGINGPESIADHMYRMALMALIAGDLTGVDRERCIKMAIVHDIAEAIVGDITPSDGVPKEEKSRRETAALKEMCEVLGGGLRAEEITELWLEYENNASLEANIVKDFDKVEMILQALEYEAEHGKVLDEFFISTAGKFQTEIGKSWAAEINARRKSQLTNRQR
AT1G26160	Metal-dependent phosphohydrolase | Chr1:9044784-9046945 REVERSE LENGTH=258 | 201606	266	105	207	104	208	PF01966.22	HD	2	121	122	29,87	5,4e-07	9e-11	1	1	CL0237	MAVISPATRFAPPLNRPFHRRSILASFHSSSRNFLFLGKPTPSSTIVSVRCQKPVSDGVSSMESMNHVASSVSSSIDFLTLCHRLKTTKRKGWINQGINGPESIADHMYRMALMALIAGDLTGVDRERCIKMAIVHDIAEAIVGDITPSDGVPKEEKSRRETAALKEMCEVLGGGLRAEEITELWLEYENNASLEANIVKDFDKVEMILQALEYEAEHGKVLDEFFISTAGKFQTEIGKSWAAEINARRKSQLTNRQR
AT1G47740	PPPDE putative thiol peptidase family protein | Chr1:17567903-17569035 FORWARD LENGTH=279 | 201606	287	70	204	69	206	PF05903.14	Peptidase_C97	2	149	151	154,18	2,2e-45	2,4e-49	1	0	CL0125	MLNGKEEPKQKKGWSESLLEFRSGFGEKMKVVSKKRWKSLGPLHLKSKSVARFCFFSKLKSNNHGPGRAPVYLNVYDLTPINGYIYWAGLGIFHSGVEVHGVEYAFGAHDYATSGVFEVEPRQCPGFKFKKSIFIGTTNLNPTQVREFMEDMACSYYGNMYHLIVKNCNHFCQDVCYKLTGKKIPKWVNRLAQIGSVCSCILPESLKITAVCHDPDGQIPEEENEKRSLRSSFSCLSSISMRQKQLSTSSLFLQSPLRGCLPPWQLKRSKSNSSSLKER
AT1G53840	pectin methylesterase 1 | Chr1:20101533-20103458 FORWARD LENGTH=586 | 201606	594	280	572	280	573	PF01095.19	Pectinesterase	1	297	298	440,77	1,6e-132	5,3e-136	1	0	CL0268	MDSVNSFKGYGKVDEAQDLALKKKTRKRLLLLSISVVVLIAVIIAAVVATVVHKNKNESTPSPPPELTPSTSLKAICSVTRFPESCISSISKLPSSNTTDPETLFKLSLKVIIDELDSISDLPEKLSKETEDERIKSALRVCGDLIEDALDRLNDTVSAIDDEEKKKTLSSSKIEDLKTWLSATVTDHETCFDSLDELKQNKTEYANSTITQNLKSAMSRSTEFTSNSLAIVSKILSALSDLGIPIHRRRRLMSHHHQQSVDFEKWARRRLLQTAGLKPDVTVAGDGTGDVLTVNEAVAKVPKKSLKMFVIYVKSGTYVENVVMDKSKWNVMIYGDGKGKTIISGSKNFVDGTPTYETATFAIQGKGFIMKDIGIINTAGAAKHQAVAFRSGSDFSVYY…
AT1G53840	pectin methylesterase 1 | Chr1:20101533-20103458 FORWARD LENGTH=586 | 201606	594	72	231	71	231	PF04043.15	PMEI	2	154	154	96,95	1,4e-27	4,6e-31	1	0		MDSVNSFKGYGKVDEAQDLALKKKTRKRLLLLSISVVVLIAVIIAAVVATVVHKNKNESTPSPPPELTPSTSLKAICSVTRFPESCISSISKLPSSNTTDPETLFKLSLKVIIDELDSISDLPEKLSKETEDERIKSALRVCGDLIEDALDRLNDTVSAIDDEEKKKTLSSSKIEDLKTWLSATVTDHETCFDSLDELKQNKTEYANSTITQNLKSAMSRSTEFTSNSLAIVSKILSALSDLGIPIHRRRRLMSHHHQQSVDFEKWARRRLLQTAGLKPDVTVAGDGTGDVLTVNEAVAKVPKKSLKMFVIYVKSGTYVENVVMDKSKWNVMIYGDGKGKTIISGSKNFVDGTPTYETATFAIQGKGFIMKDIGIINTAGAAKHQAVAFRSGSDFSVYY…
AT1G53840	pectin methylesterase 1 | Chr1:20101533-20103458 FORWARD LENGTH=586 | 201606	594	285	362	279	482	PF12708.7	Pectate_lyase_3	11	86	215	16,13	0,0075	2,5e-06	0	1	CL0268	MDSVNSFKGYGKVDEAQDLALKKKTRKRLLLLSISVVVLIAVIIAAVVATVVHKNKNESTPSPPPELTPSTSLKAICSVTRFPESCISSISKLPSSNTTDPETLFKLSLKVIIDELDSISDLPEKLSKETEDERIKSALRVCGDLIEDALDRLNDTVSAIDDEEKKKTLSSSKIEDLKTWLSATVTDHETCFDSLDELKQNKTEYANSTITQNLKSAMSRSTEFTSNSLAIVSKILSALSDLGIPIHRRRRLMSHHHQQSVDFEKWARRRLLQTAGLKPDVTVAGDGTGDVLTVNEAVAKVPKKSLKMFVIYVKSGTYVENVVMDKSKWNVMIYGDGKGKTIISGSKNFVDGTPTYETATFAIQGKGFIMKDIGIINTAGAAKHQAVAFRSGSDFSVYY…
AT1G64530	Plant regulator RWP-RK family protein | Chr1:23959820-23962896 FORWARD LENGTH=841 | 201606	849	556	604	556	604	PF02042.15	RWP-RK	1	49	49	91,33	2,6e-26	4,3e-30	1	0		MELDDLDLSGSWPLDQITFASNFKSPVIFSSSEQPFSPLWSFSETSGDVGGELYSAAVAPTRFTDYSVLLASSESETTTKENNQVPSPSWGIMPLENPDSYCAIKAKMTQALRYFKESTGQQHVLAQVWAPVKNRGRYVLTTSGQPFVLGPNSNGLNQYRMVSLTYMFSLDGERDGELGLPGRVFRKKLPEWTPNVQYYSSKEFSRLGHALHYNVQGTLALPVFEPSRQLCVGVVELIMTSPKINYAPEVEKVCKALEAVNLKTSEILNHETTQICNEGRQNALAEILEILTVVCETYKLPLAQTWVPCRHRSVLAFGGGFKKSCSSFDGSCMGKVCMSTSDLAVYVVDAHVWGFRDACAEHHLQKGQGVAGRAFQSGNLCFCRDVTRFCKTDYPLVHY…
AT1G64530	Plant regulator RWP-RK family protein | Chr1:23959820-23962896 FORWARD LENGTH=841 | 201606	849	742	822	741	823	PF00564.24	PB1	2	83	84	66,88	1,1e-18	1,9e-22	1	0	CL0072	MELDDLDLSGSWPLDQITFASNFKSPVIFSSSEQPFSPLWSFSETSGDVGGELYSAAVAPTRFTDYSVLLASSESETTTKENNQVPSPSWGIMPLENPDSYCAIKAKMTQALRYFKESTGQQHVLAQVWAPVKNRGRYVLTTSGQPFVLGPNSNGLNQYRMVSLTYMFSLDGERDGELGLPGRVFRKKLPEWTPNVQYYSSKEFSRLGHALHYNVQGTLALPVFEPSRQLCVGVVELIMTSPKINYAPEVEKVCKALEAVNLKTSEILNHETTQICNEGRQNALAEILEILTVVCETYKLPLAQTWVPCRHRSVLAFGGGFKKSCSSFDGSCMGKVCMSTSDLAVYVVDAHVWGFRDACAEHHLQKGQGVAGRAFQSGNLCFCRDVTRFCKTDYPLVHY…
AT1G66340	Signal transduction histidine kinase%2C hybrid-type%2C ethylene sensor | Chr1:24734698-24737366 FORWARD LENGTH=738 | 201606	746	455	581	455	583	PF02518.26	HATPase_c	1	110	112	104,16	5,5e-30	1,8e-33	1	0	CL0025	MEVCNCIEPQWPADELLMKYQYISDFFIAIAYFSIPLELIYFVKKSAVFPYRWVLVQFGAFIVLCGATHLINLWTFTTHSRTVALVMTTAKVLTAVVSCATALMLVHIIPDLLSVKTRELFLKNKAAELDREMGLIRTQEETGRHVRMLTHEIRSTLDRHTILKTTLVELGRTLALEECALWMPTRTGLELQLSYTLRHQHPVEYTVPIQLPVINQVFGTSRAVKISPNSPVARLRPVSGKYMLGEVVAVRVPLLHLSNFQINDWPELSTKRYALMVLMLPSDSARQWHVHELELVEVVADQVAVALSHAAILEESMRARDLLMEQNVALDLARREAETAIRARNDFLAVMNHEMRTPMHAIIALSSLLQETELTPEQRLMVETILKSSNLLATLMNDV…
AT1G66340	Signal transduction histidine kinase%2C hybrid-type%2C ethylene sensor | Chr1:24734698-24737366 FORWARD LENGTH=738 | 201606	746	344	408	343	408	PF00512.25	HisKA	2	67	67	57,12	1,3e-15	4,5e-19	1	0	CL0025	MEVCNCIEPQWPADELLMKYQYISDFFIAIAYFSIPLELIYFVKKSAVFPYRWVLVQFGAFIVLCGATHLINLWTFTTHSRTVALVMTTAKVLTAVVSCATALMLVHIIPDLLSVKTRELFLKNKAAELDREMGLIRTQEETGRHVRMLTHEIRSTLDRHTILKTTLVELGRTLALEECALWMPTRTGLELQLSYTLRHQHPVEYTVPIQLPVINQVFGTSRAVKISPNSPVARLRPVSGKYMLGEVVAVRVPLLHLSNFQINDWPELSTKRYALMVLMLPSDSARQWHVHELELVEVVADQVAVALSHAAILEESMRARDLLMEQNVALDLARREAETAIRARNDFLAVMNHEMRTPMHAIIALSSLLQETELTPEQRLMVETILKSSNLLATLMNDV…
AT1G66340	Signal transduction histidine kinase%2C hybrid-type%2C ethylene sensor | Chr1:24734698-24737366 FORWARD LENGTH=738 | 201606	746	158	307	158	307	PF01590.26	GAF	1	133	133	52,47	7,7e-14	2,6e-17	1	0	CL0161	MEVCNCIEPQWPADELLMKYQYISDFFIAIAYFSIPLELIYFVKKSAVFPYRWVLVQFGAFIVLCGATHLINLWTFTTHSRTVALVMTTAKVLTAVVSCATALMLVHIIPDLLSVKTRELFLKNKAAELDREMGLIRTQEETGRHVRMLTHEIRSTLDRHTILKTTLVELGRTLALEECALWMPTRTGLELQLSYTLRHQHPVEYTVPIQLPVINQVFGTSRAVKISPNSPVARLRPVSGKYMLGEVVAVRVPLLHLSNFQINDWPELSTKRYALMVLMLPSDSARQWHVHELELVEVVADQVAVALSHAAILEESMRARDLLMEQNVALDLARREAETAIRARNDFLAVMNHEMRTPMHAIIALSSLLQETELTPEQRLMVETILKSSNLLATLMNDV…
AT1G66340	Signal transduction histidine kinase%2C hybrid-type%2C ethylene sensor | Chr1:24734698-24737366 FORWARD LENGTH=738 | 201606	746	612	724	612	726	PF00072.24	Response_reg	1	110	112	45,81	5,6e-12	1,9e-15	1	0	CL0304	MEVCNCIEPQWPADELLMKYQYISDFFIAIAYFSIPLELIYFVKKSAVFPYRWVLVQFGAFIVLCGATHLINLWTFTTHSRTVALVMTTAKVLTAVVSCATALMLVHIIPDLLSVKTRELFLKNKAAELDREMGLIRTQEETGRHVRMLTHEIRSTLDRHTILKTTLVELGRTLALEECALWMPTRTGLELQLSYTLRHQHPVEYTVPIQLPVINQVFGTSRAVKISPNSPVARLRPVSGKYMLGEVVAVRVPLLHLSNFQINDWPELSTKRYALMVLMLPSDSARQWHVHELELVEVVADQVAVALSHAAILEESMRARDLLMEQNVALDLARREAETAIRARNDFLAVMNHEMRTPMHAIIALSSLLQETELTPEQRLMVETILKSSNLLATLMNDV…
AT1G66340	Signal transduction histidine kinase%2C hybrid-type%2C ethylene sensor | Chr1:24734698-24737366 FORWARD LENGTH=738 | 201606	746	162	224	160	255	PF13492.6	GAF_3	5	67	129	8,15	3,1	1	0	1	CL0161	MEVCNCIEPQWPADELLMKYQYISDFFIAIAYFSIPLELIYFVKKSAVFPYRWVLVQFGAFIVLCGATHLINLWTFTTHSRTVALVMTTAKVLTAVVSCATALMLVHIIPDLLSVKTRELFLKNKAAELDREMGLIRTQEETGRHVRMLTHEIRSTLDRHTILKTTLVELGRTLALEECALWMPTRTGLELQLSYTLRHQHPVEYTVPIQLPVINQVFGTSRAVKISPNSPVARLRPVSGKYMLGEVVAVRVPLLHLSNFQINDWPELSTKRYALMVLMLPSDSARQWHVHELELVEVVADQVAVALSHAAILEESMRARDLLMEQNVALDLARREAETAIRARNDFLAVMNHEMRTPMHAIIALSSLLQETELTPEQRLMVETILKSSNLLATLMNDV…
AT1G66340	Signal transduction histidine kinase%2C hybrid-type%2C ethylene sensor | Chr1:24734698-24737366 FORWARD LENGTH=738 | 201606	746	277	308	268	309	PF13492.6	GAF_3	97	128	129	8,21	3	1	0	1	CL0161	MEVCNCIEPQWPADELLMKYQYISDFFIAIAYFSIPLELIYFVKKSAVFPYRWVLVQFGAFIVLCGATHLINLWTFTTHSRTVALVMTTAKVLTAVVSCATALMLVHIIPDLLSVKTRELFLKNKAAELDREMGLIRTQEETGRHVRMLTHEIRSTLDRHTILKTTLVELGRTLALEECALWMPTRTGLELQLSYTLRHQHPVEYTVPIQLPVINQVFGTSRAVKISPNSPVARLRPVSGKYMLGEVVAVRVPLLHLSNFQINDWPELSTKRYALMVLMLPSDSARQWHVHELELVEVVADQVAVALSHAAILEESMRARDLLMEQNVALDLARREAETAIRARNDFLAVMNHEMRTPMHAIIALSSLLQETELTPEQRLMVETILKSSNLLATLMNDV…
AT2G17150	Plant regulator RWP-RK family protein | Chr2:7467049-7470533 REVERSE LENGTH=909 | 201606	917	609	656	608	656	PF02042.15	RWP-RK	2	49	49	87,97	2,9e-25	8,1e-29	1	0		MEDDGGSDGGEGNGGFSPNSSFGAFADTAMDLDFMDELLFDGCWLETTDSKSLKQTEQSPSASTAMNDNSPFLCFGENPSQDNFSNEETERMFPQAEKFLLEEAEVGKSWWIAPSASEGPSSSVKERLLQAISGLNEAVQDKDFLVQIWVPIQQEGKSFLTTWAQPHLFNQEYSSLAEYRHVSETYNFPADEGMKDFVGLPGRVFLQKFPEWTPDVRFFRRDEYPRIKEAQKCDVRGSLALPVFERGSGTCLGVVEIVTTTQKMNYRQELEKMCKALEAVDLRSSSNLNTPSSEFLQVYSDFYCAALPEIKDFLATICRSYDFPLALSWAPCARQGKVGSRHSDENFSECVSTIDSACSVPDEQSKSFWEACSEHHLLQGEGIVGKAFEATKLFFVPEV…
AT2G17150	Plant regulator RWP-RK family protein | Chr2:7467049-7470533 REVERSE LENGTH=909 | 201606	917	812	893	811	894	PF00564.24	PB1	2	83	84	56,38	2,1e-15	6e-19	1	0	CL0072	MEDDGGSDGGEGNGGFSPNSSFGAFADTAMDLDFMDELLFDGCWLETTDSKSLKQTEQSPSASTAMNDNSPFLCFGENPSQDNFSNEETERMFPQAEKFLLEEAEVGKSWWIAPSASEGPSSSVKERLLQAISGLNEAVQDKDFLVQIWVPIQQEGKSFLTTWAQPHLFNQEYSSLAEYRHVSETYNFPADEGMKDFVGLPGRVFLQKFPEWTPDVRFFRRDEYPRIKEAQKCDVRGSLALPVFERGSGTCLGVVEIVTTTQKMNYRQELEKMCKALEAVDLRSSSNLNTPSSEFLQVYSDFYCAALPEIKDFLATICRSYDFPLALSWAPCARQGKVGSRHSDENFSECVSTIDSACSVPDEQSKSFWEACSEHHLLQGEGIVGKAFEATKLFFVPEV…
AT2G17150	Plant regulator RWP-RK family protein | Chr2:7467049-7470533 REVERSE LENGTH=909 | 201606	917	199	270	168	279	PF13185.6	GAF_2	57	122	138	5,76	16	0,0046	0	1	CL0161	MEDDGGSDGGEGNGGFSPNSSFGAFADTAMDLDFMDELLFDGCWLETTDSKSLKQTEQSPSASTAMNDNSPFLCFGENPSQDNFSNEETERMFPQAEKFLLEEAEVGKSWWIAPSASEGPSSSVKERLLQAISGLNEAVQDKDFLVQIWVPIQQEGKSFLTTWAQPHLFNQEYSSLAEYRHVSETYNFPADEGMKDFVGLPGRVFLQKFPEWTPDVRFFRRDEYPRIKEAQKCDVRGSLALPVFERGSGTCLGVVEIVTTTQKMNYRQELEKMCKALEAVDLRSSSNLNTPSSEFLQVYSDFYCAALPEIKDFLATICRSYDFPLALSWAPCARQGKVGSRHSDENFSECVSTIDSACSVPDEQSKSFWEACSEHHLLQGEGIVGKAFEATKLFFVPEV…
AT2G17150	Plant regulator RWP-RK family protein | Chr2:7467049-7470533 REVERSE LENGTH=909 | 201606	917	374	459	351	464	PF13185.6	GAF_2	49	130	138	14,9	25	6,8e-06	0	0	CL0161	MEDDGGSDGGEGNGGFSPNSSFGAFADTAMDLDFMDELLFDGCWLETTDSKSLKQTEQSPSASTAMNDNSPFLCFGENPSQDNFSNEETERMFPQAEKFLLEEAEVGKSWWIAPSASEGPSSSVKERLLQAISGLNEAVQDKDFLVQIWVPIQQEGKSFLTTWAQPHLFNQEYSSLAEYRHVSETYNFPADEGMKDFVGLPGRVFLQKFPEWTPDVRFFRRDEYPRIKEAQKCDVRGSLALPVFERGSGTCLGVVEIVTTTQKMNYRQELEKMCKALEAVDLRSSSNLNTPSSEFLQVYSDFYCAALPEIKDFLATICRSYDFPLALSWAPCARQGKVGSRHSDENFSECVSTIDSACSVPDEQSKSFWEACSEHHLLQGEGIVGKAFEATKLFFVPEV…
AT2G17150	Plant regulator RWP-RK family protein | Chr2:7467049-7470533 REVERSE LENGTH=909 | 201606	917	178	247	152	275	PF14215.6	bHLH-MYC_N	89	151	175	6,01	13	0,0037	0	0	CL0161	MEDDGGSDGGEGNGGFSPNSSFGAFADTAMDLDFMDELLFDGCWLETTDSKSLKQTEQSPSASTAMNDNSPFLCFGENPSQDNFSNEETERMFPQAEKFLLEEAEVGKSWWIAPSASEGPSSSVKERLLQAISGLNEAVQDKDFLVQIWVPIQQEGKSFLTTWAQPHLFNQEYSSLAEYRHVSETYNFPADEGMKDFVGLPGRVFLQKFPEWTPDVRFFRRDEYPRIKEAQKCDVRGSLALPVFERGSGTCLGVVEIVTTTQKMNYRQELEKMCKALEAVDLRSSSNLNTPSSEFLQVYSDFYCAALPEIKDFLATICRSYDFPLALSWAPCARQGKVGSRHSDENFSECVSTIDSACSVPDEQSKSFWEACSEHHLLQGEGIVGKAFEATKLFFVPEV…
AT2G17150	Plant regulator RWP-RK family protein | Chr2:7467049-7470533 REVERSE LENGTH=909 | 201606	917	357	435	316	437	PF14215.6	bHLH-MYC_N	77	155	175	10,43	0,57	0,00016	0	1	CL0161	MEDDGGSDGGEGNGGFSPNSSFGAFADTAMDLDFMDELLFDGCWLETTDSKSLKQTEQSPSASTAMNDNSPFLCFGENPSQDNFSNEETERMFPQAEKFLLEEAEVGKSWWIAPSASEGPSSSVKERLLQAISGLNEAVQDKDFLVQIWVPIQQEGKSFLTTWAQPHLFNQEYSSLAEYRHVSETYNFPADEGMKDFVGLPGRVFLQKFPEWTPDVRFFRRDEYPRIKEAQKCDVRGSLALPVFERGSGTCLGVVEIVTTTQKMNYRQELEKMCKALEAVDLRSSSNLNTPSSEFLQVYSDFYCAALPEIKDFLATICRSYDFPLALSWAPCARQGKVGSRHSDENFSECVSTIDSACSVPDEQSKSFWEACSEHHLLQGEGIVGKAFEATKLFFVPEV…
AT2G17150	Plant regulator RWP-RK family protein | Chr2:7467049-7470533 REVERSE LENGTH=909 | 201606	917	623	641	617	644	PF04218.13	CENP-B_N	26	44	53	9,6	0,69	0,00019	0	0	CL0123	MEDDGGSDGGEGNGGFSPNSSFGAFADTAMDLDFMDELLFDGCWLETTDSKSLKQTEQSPSASTAMNDNSPFLCFGENPSQDNFSNEETERMFPQAEKFLLEEAEVGKSWWIAPSASEGPSSSVKERLLQAISGLNEAVQDKDFLVQIWVPIQQEGKSFLTTWAQPHLFNQEYSSLAEYRHVSETYNFPADEGMKDFVGLPGRVFLQKFPEWTPDVRFFRRDEYPRIKEAQKCDVRGSLALPVFERGSGTCLGVVEIVTTTQKMNYRQELEKMCKALEAVDLRSSSNLNTPSSEFLQVYSDFYCAALPEIKDFLATICRSYDFPLALSWAPCARQGKVGSRHSDENFSECVSTIDSACSVPDEQSKSFWEACSEHHLLQGEGIVGKAFEATKLFFVPEV…
AT2G17150	Plant regulator RWP-RK family protein | Chr2:7467049-7470533 REVERSE LENGTH=909 | 201606	917	837	846	834	848	PF04218.13	CENP-B_N	25	34	53	3,11	73	0,02	0	0	CL0123	MEDDGGSDGGEGNGGFSPNSSFGAFADTAMDLDFMDELLFDGCWLETTDSKSLKQTEQSPSASTAMNDNSPFLCFGENPSQDNFSNEETERMFPQAEKFLLEEAEVGKSWWIAPSASEGPSSSVKERLLQAISGLNEAVQDKDFLVQIWVPIQQEGKSFLTTWAQPHLFNQEYSSLAEYRHVSETYNFPADEGMKDFVGLPGRVFLQKFPEWTPDVRFFRRDEYPRIKEAQKCDVRGSLALPVFERGSGTCLGVVEIVTTTQKMNYRQELEKMCKALEAVDLRSSSNLNTPSSEFLQVYSDFYCAALPEIKDFLATICRSYDFPLALSWAPCARQGKVGSRHSDENFSECVSTIDSACSVPDEQSKSFWEACSEHHLLQGEGIVGKAFEATKLFFVPEV…
AT2G18790	phytochrome B | Chr2:8140079-8144151 FORWARD LENGTH=1172 | 201606	1180	446	621	444	623	PF00360.20	PHY	3	181	183	189,14	4,2e-56	2,6e-59	1	0	CL0161	MVSGVGGSGGGRGGGRGGEEEPSSSHTPNNRRGGEQAQSSGTKSLRPRSNTESMSKAIQQYTVDARLHAVFEQSGESGKSFDYSQSLKTTTYGSSVPEQQITAYLSRIQRGGYIQPFGCMIAVDESSFRIIGYSENAREMLGIMPQSVPTLEKPEILAMGTDVRSLFTSSSSILLERAFVAREITLLNPVWIHSKNTGKPFYAILHRIDVGVVIDLEPARTEDPALSIAGAVQSQKLAVRAISQLQALPGGDIKLLCDTVVESVRDLTGYDRVMVYKFHEDEHGEVVAESKRDDLEPYIGLHYPATDIPQASRFLFKQNRVRMIVDCNATPVLVVQDDRLTQSMCLVGSTLRAPHGCHSQYMANMGSIASLAMAVIINGNEDDGSNVASGRSSMRLWGL…
AT2G18790	phytochrome B | Chr2:8140079-8144151 FORWARD LENGTH=1172 | 201606	1180	655	770	654	770	PF00989.25	PAS	2	113	113	80,55	8,3e-23	5,1e-26	1	0	CL0183	MVSGVGGSGGGRGGGRGGEEEPSSSHTPNNRRGGEQAQSSGTKSLRPRSNTESMSKAIQQYTVDARLHAVFEQSGESGKSFDYSQSLKTTTYGSSVPEQQITAYLSRIQRGGYIQPFGCMIAVDESSFRIIGYSENAREMLGIMPQSVPTLEKPEILAMGTDVRSLFTSSSSILLERAFVAREITLLNPVWIHSKNTGKPFYAILHRIDVGVVIDLEPARTEDPALSIAGAVQSQKLAVRAISQLQALPGGDIKLLCDTVVESVRDLTGYDRVMVYKFHEDEHGEVVAESKRDDLEPYIGLHYPATDIPQASRFLFKQNRVRMIVDCNATPVLVVQDDRLTQSMCLVGSTLRAPHGCHSQYMANMGSIASLAMAVIINGNEDDGSNVASGRSSMRLWGL…
AT2G18790	phytochrome B | Chr2:8140079-8144151 FORWARD LENGTH=1172 | 201606	1180	786	905	785	907	PF00989.25	PAS	2	111	113	82,32	2,3e-23	1,4e-26	1	0	CL0183	MVSGVGGSGGGRGGGRGGEEEPSSSHTPNNRRGGEQAQSSGTKSLRPRSNTESMSKAIQQYTVDARLHAVFEQSGESGKSFDYSQSLKTTTYGSSVPEQQITAYLSRIQRGGYIQPFGCMIAVDESSFRIIGYSENAREMLGIMPQSVPTLEKPEILAMGTDVRSLFTSSSSILLERAFVAREITLLNPVWIHSKNTGKPFYAILHRIDVGVVIDLEPARTEDPALSIAGAVQSQKLAVRAISQLQALPGGDIKLLCDTVVESVRDLTGYDRVMVYKFHEDEHGEVVAESKRDDLEPYIGLHYPATDIPQASRFLFKQNRVRMIVDCNATPVLVVQDDRLTQSMCLVGSTLRAPHGCHSQYMANMGSIASLAMAVIINGNEDDGSNVASGRSSMRLWGL…
AT2G18790	phytochrome B | Chr2:8140079-8144151 FORWARD LENGTH=1172 | 201606	1180	103	219	103	219	PF08446.11	PAS_2	1	107	107	146,28	4,5e-43	2,8e-46	1	0	CL0183	MVSGVGGSGGGRGGGRGGEEEPSSSHTPNNRRGGEQAQSSGTKSLRPRSNTESMSKAIQQYTVDARLHAVFEQSGESGKSFDYSQSLKTTTYGSSVPEQQITAYLSRIQRGGYIQPFGCMIAVDESSFRIIGYSENAREMLGIMPQSVPTLEKPEILAMGTDVRSLFTSSSSILLERAFVAREITLLNPVWIHSKNTGKPFYAILHRIDVGVVIDLEPARTEDPALSIAGAVQSQKLAVRAISQLQALPGGDIKLLCDTVVESVRDLTGYDRVMVYKFHEDEHGEVVAESKRDDLEPYIGLHYPATDIPQASRFLFKQNRVRMIVDCNATPVLVVQDDRLTQSMCLVGSTLRAPHGCHSQYMANMGSIASLAMAVIINGNEDDGSNVASGRSSMRLWGL…
AT2G18790	phytochrome B | Chr2:8140079-8144151 FORWARD LENGTH=1172 | 201606	1180	252	433	252	433	PF01590.26	GAF	1	133	133	112,46	2,2e-32	1,4e-35	1	0	CL0161	MVSGVGGSGGGRGGGRGGEEEPSSSHTPNNRRGGEQAQSSGTKSLRPRSNTESMSKAIQQYTVDARLHAVFEQSGESGKSFDYSQSLKTTTYGSSVPEQQITAYLSRIQRGGYIQPFGCMIAVDESSFRIIGYSENAREMLGIMPQSVPTLEKPEILAMGTDVRSLFTSSSSILLERAFVAREITLLNPVWIHSKNTGKPFYAILHRIDVGVVIDLEPARTEDPALSIAGAVQSQKLAVRAISQLQALPGGDIKLLCDTVVESVRDLTGYDRVMVYKFHEDEHGEVVAESKRDDLEPYIGLHYPATDIPQASRFLFKQNRVRMIVDCNATPVLVVQDDRLTQSMCLVGSTLRAPHGCHSQYMANMGSIASLAMAVIINGNEDDGSNVASGRSSMRLWGL…
AT2G18790	phytochrome B | Chr2:8140079-8144151 FORWARD LENGTH=1172 | 201606	1180	930	991	927	991	PF00512.25	HisKA	4	67	67	38,75	7,3e-10	4,5e-13	1	0	CL0025	MVSGVGGSGGGRGGGRGGEEEPSSSHTPNNRRGGEQAQSSGTKSLRPRSNTESMSKAIQQYTVDARLHAVFEQSGESGKSFDYSQSLKTTTYGSSVPEQQITAYLSRIQRGGYIQPFGCMIAVDESSFRIIGYSENAREMLGIMPQSVPTLEKPEILAMGTDVRSLFTSSSSILLERAFVAREITLLNPVWIHSKNTGKPFYAILHRIDVGVVIDLEPARTEDPALSIAGAVQSQKLAVRAISQLQALPGGDIKLLCDTVVESVRDLTGYDRVMVYKFHEDEHGEVVAESKRDDLEPYIGLHYPATDIPQASRFLFKQNRVRMIVDCNATPVLVVQDDRLTQSMCLVGSTLRAPHGCHSQYMANMGSIASLAMAVIINGNEDDGSNVASGRSSMRLWGL…
AT2G18790	phytochrome B | Chr2:8140079-8144151 FORWARD LENGTH=1172 | 201606	1180	1039	1140	1039	1153	PF02518.26	HATPase_c	1	100	112	37,51	2,7e-09	1,7e-12	1	0	CL0025	MVSGVGGSGGGRGGGRGGEEEPSSSHTPNNRRGGEQAQSSGTKSLRPRSNTESMSKAIQQYTVDARLHAVFEQSGESGKSFDYSQSLKTTTYGSSVPEQQITAYLSRIQRGGYIQPFGCMIAVDESSFRIIGYSENAREMLGIMPQSVPTLEKPEILAMGTDVRSLFTSSSSILLERAFVAREITLLNPVWIHSKNTGKPFYAILHRIDVGVVIDLEPARTEDPALSIAGAVQSQKLAVRAISQLQALPGGDIKLLCDTVVESVRDLTGYDRVMVYKFHEDEHGEVVAESKRDDLEPYIGLHYPATDIPQASRFLFKQNRVRMIVDCNATPVLVVQDDRLTQSMCLVGSTLRAPHGCHSQYMANMGSIASLAMAVIINGNEDDGSNVASGRSSMRLWGL…
AT2G18790	phytochrome B | Chr2:8140079-8144151 FORWARD LENGTH=1172 | 201606	1180	120	183	116	214	PF13426.7	PAS_9	3	58	104	5,89	15	0,0093	0	1	CL0183	MVSGVGGSGGGRGGGRGGEEEPSSSHTPNNRRGGEQAQSSGTKSLRPRSNTESMSKAIQQYTVDARLHAVFEQSGESGKSFDYSQSLKTTTYGSSVPEQQITAYLSRIQRGGYIQPFGCMIAVDESSFRIIGYSENAREMLGIMPQSVPTLEKPEILAMGTDVRSLFTSSSSILLERAFVAREITLLNPVWIHSKNTGKPFYAILHRIDVGVVIDLEPARTEDPALSIAGAVQSQKLAVRAISQLQALPGGDIKLLCDTVVESVRDLTGYDRVMVYKFHEDEHGEVVAESKRDDLEPYIGLHYPATDIPQASRFLFKQNRVRMIVDCNATPVLVVQDDRLTQSMCLVGSTLRAPHGCHSQYMANMGSIASLAMAVIINGNEDDGSNVASGRSSMRLWGL…
AT2G18790	phytochrome B | Chr2:8140079-8144151 FORWARD LENGTH=1172 | 201606	1180	667	771	664	772	PF13426.7	PAS_9	4	103	104	15,77	13	7,8e-06	1	1	CL0183	MVSGVGGSGGGRGGGRGGEEEPSSSHTPNNRRGGEQAQSSGTKSLRPRSNTESMSKAIQQYTVDARLHAVFEQSGESGKSFDYSQSLKTTTYGSSVPEQQITAYLSRIQRGGYIQPFGCMIAVDESSFRIIGYSENAREMLGIMPQSVPTLEKPEILAMGTDVRSLFTSSSSILLERAFVAREITLLNPVWIHSKNTGKPFYAILHRIDVGVVIDLEPARTEDPALSIAGAVQSQKLAVRAISQLQALPGGDIKLLCDTVVESVRDLTGYDRVMVYKFHEDEHGEVVAESKRDDLEPYIGLHYPATDIPQASRFLFKQNRVRMIVDCNATPVLVVQDDRLTQSMCLVGSTLRAPHGCHSQYMANMGSIASLAMAVIINGNEDDGSNVASGRSSMRLWGL…
AT2G18790	phytochrome B | Chr2:8140079-8144151 FORWARD LENGTH=1172 | 201606	1180	802	900	799	905	PF13426.7	PAS_9	5	95	104	9,13	1,5	0,00091	0	1	CL0183	MVSGVGGSGGGRGGGRGGEEEPSSSHTPNNRRGGEQAQSSGTKSLRPRSNTESMSKAIQQYTVDARLHAVFEQSGESGKSFDYSQSLKTTTYGSSVPEQQITAYLSRIQRGGYIQPFGCMIAVDESSFRIIGYSENAREMLGIMPQSVPTLEKPEILAMGTDVRSLFTSSSSILLERAFVAREITLLNPVWIHSKNTGKPFYAILHRIDVGVVIDLEPARTEDPALSIAGAVQSQKLAVRAISQLQALPGGDIKLLCDTVVESVRDLTGYDRVMVYKFHEDEHGEVVAESKRDDLEPYIGLHYPATDIPQASRFLFKQNRVRMIVDCNATPVLVVQDDRLTQSMCLVGSTLRAPHGCHSQYMANMGSIASLAMAVIINGNEDDGSNVASGRSSMRLWGL…
AT2G18790	phytochrome B | Chr2:8140079-8144151 FORWARD LENGTH=1172 | 201606	1180	663	774	660	775	PF08448.10	PAS_4	4	109	110	23,61	4,7e-05	2,9e-08	1	1	CL0183	MVSGVGGSGGGRGGGRGGEEEPSSSHTPNNRRGGEQAQSSGTKSLRPRSNTESMSKAIQQYTVDARLHAVFEQSGESGKSFDYSQSLKTTTYGSSVPEQQITAYLSRIQRGGYIQPFGCMIAVDESSFRIIGYSENAREMLGIMPQSVPTLEKPEILAMGTDVRSLFTSSSSILLERAFVAREITLLNPVWIHSKNTGKPFYAILHRIDVGVVIDLEPARTEDPALSIAGAVQSQKLAVRAISQLQALPGGDIKLLCDTVVESVRDLTGYDRVMVYKFHEDEHGEVVAESKRDDLEPYIGLHYPATDIPQASRFLFKQNRVRMIVDCNATPVLVVQDDRLTQSMCLVGSTLRAPHGCHSQYMANMGSIASLAMAVIINGNEDDGSNVASGRSSMRLWGL…
AT2G18790	phytochrome B | Chr2:8140079-8144151 FORWARD LENGTH=1172 | 201606	1180	659	699	657	716	PF13188.7	PAS_8	6	48	67	12,02	0,16	9,9e-05	1	1	CL0183	MVSGVGGSGGGRGGGRGGEEEPSSSHTPNNRRGGEQAQSSGTKSLRPRSNTESMSKAIQQYTVDARLHAVFEQSGESGKSFDYSQSLKTTTYGSSVPEQQITAYLSRIQRGGYIQPFGCMIAVDESSFRIIGYSENAREMLGIMPQSVPTLEKPEILAMGTDVRSLFTSSSSILLERAFVAREITLLNPVWIHSKNTGKPFYAILHRIDVGVVIDLEPARTEDPALSIAGAVQSQKLAVRAISQLQALPGGDIKLLCDTVVESVRDLTGYDRVMVYKFHEDEHGEVVAESKRDDLEPYIGLHYPATDIPQASRFLFKQNRVRMIVDCNATPVLVVQDDRLTQSMCLVGSTLRAPHGCHSQYMANMGSIASLAMAVIINGNEDDGSNVASGRSSMRLWGL…
AT2G18790	phytochrome B | Chr2:8140079-8144151 FORWARD LENGTH=1172 | 201606	1180	801	833	789	849	PF13188.7	PAS_8	14	45	67	5,07	24	15	0	1	CL0183	MVSGVGGSGGGRGGGRGGEEEPSSSHTPNNRRGGEQAQSSGTKSLRPRSNTESMSKAIQQYTVDARLHAVFEQSGESGKSFDYSQSLKTTTYGSSVPEQQITAYLSRIQRGGYIQPFGCMIAVDESSFRIIGYSENAREMLGIMPQSVPTLEKPEILAMGTDVRSLFTSSSSILLERAFVAREITLLNPVWIHSKNTGKPFYAILHRIDVGVVIDLEPARTEDPALSIAGAVQSQKLAVRAISQLQALPGGDIKLLCDTVVESVRDLTGYDRVMVYKFHEDEHGEVVAESKRDDLEPYIGLHYPATDIPQASRFLFKQNRVRMIVDCNATPVLVVQDDRLTQSMCLVGSTLRAPHGCHSQYMANMGSIASLAMAVIINGNEDDGSNVASGRSSMRLWGL…
AT2G18790	phytochrome B | Chr2:8140079-8144151 FORWARD LENGTH=1172 | 201606	1180	679	732	676	736	PF08447.12	PAS_3	4	58	89	11,11	0,37	0,00023	0	1	CL0183	MVSGVGGSGGGRGGGRGGEEEPSSSHTPNNRRGGEQAQSSGTKSLRPRSNTESMSKAIQQYTVDARLHAVFEQSGESGKSFDYSQSLKTTTYGSSVPEQQITAYLSRIQRGGYIQPFGCMIAVDESSFRIIGYSENAREMLGIMPQSVPTLEKPEILAMGTDVRSLFTSSSSILLERAFVAREITLLNPVWIHSKNTGKPFYAILHRIDVGVVIDLEPARTEDPALSIAGAVQSQKLAVRAISQLQALPGGDIKLLCDTVVESVRDLTGYDRVMVYKFHEDEHGEVVAESKRDDLEPYIGLHYPATDIPQASRFLFKQNRVRMIVDCNATPVLVVQDDRLTQSMCLVGSTLRAPHGCHSQYMANMGSIASLAMAVIINGNEDDGSNVASGRSSMRLWGL…
AT2G19800	myo-inositol oxygenase 2 | Chr2:8531106-8533354 REVERSE LENGTH=317 | 201606	325	68	317	67	317	PF05153.15	MIOX	2	249	249	418,58	8,6e-126	9,6e-130	1	0	CL0237	MTILVEHFVPDSRVDEKKVIEERDNELVLDGGFVVPKSKETDAFDAPDMNFLGHSFRDYENGESERQQGVEEFYRMQHIHQTYDFVKKMRKEYGKLNKMEMSIWECCELLNNVVDESDPDLDEPQIQHLLQTAEAIRRDYPDEDWLHLTALIHDLGKVLLLPEFGGLPQWAVVGDTFPVGCTFDSANIHHKYFKGNHDINNPKYNTKNGVYTEGCGLDNVLMSWGHDDYMYLVAKKNGTTLPHAGLFIIRYHSFYPLHKAGAYTHLMNDEDRDDLKWLHVFNKYDLYSKSKVLVDVEQVKPYYISLINKYFPAKLKW
AT2G23820	Metal-dependent phosphohydrolase | Chr2:10140595-10142552 FORWARD LENGTH=245 | 201606	253	86	234	86	238	PF13023.6	HD_3	1	150	165	157,36	3e-46	8,4e-50	1	0	CL0237	MKNVNRVFFCKSLSLVFLVPSFTRSHIRFTYSAAGASSPNRAIHCMASDSPQSGDGSVSSPPNVAAVPSSSSSSSASSAIDFLSLCTRLKTTPRAGWIKRDVKDPESIADHMYRMGLMALISSDIPGVNRDKCMKMAIVHDIAEAIVGDITPSCGISKEEKNRRESEALEHMCKLLGGGERAKEIAELWREYEENSSPEAKVVKDFDKVELILQALEYEQDQGKDLEEFFQSTAGNFCCMSLYSK
AT2G23820	Metal-dependent phosphohydrolase | Chr2:10140595-10142552 FORWARD LENGTH=245 | 201606	253	82	233	81	243	PF12917.7	HD_2	2	159	182	42,99	4e-11	1,1e-14	1	1	CL0237	MKNVNRVFFCKSLSLVFLVPSFTRSHIRFTYSAAGASSPNRAIHCMASDSPQSGDGSVSSPPNVAAVPSSSSSSSASSAIDFLSLCTRLKTTPRAGWIKRDVKDPESIADHMYRMGLMALISSDIPGVNRDKCMKMAIVHDIAEAIVGDITPSCGISKEEKNRRESEALEHMCKLLGGGERAKEIAELWREYEENSSPEAKVVKDFDKVELILQALEYEQDQGKDLEEFFQSTAGNFCCMSLYSK
AT2G23820	Metal-dependent phosphohydrolase | Chr2:10140595-10142552 FORWARD LENGTH=245 | 201606	253	109	210	108	212	PF01966.22	HD	2	120	122	30,63	3,1e-07	8,7e-11	1	1	CL0237	MKNVNRVFFCKSLSLVFLVPSFTRSHIRFTYSAAGASSPNRAIHCMASDSPQSGDGSVSSPPNVAAVPSSSSSSSASSAIDFLSLCTRLKTTPRAGWIKRDVKDPESIADHMYRMGLMALISSDIPGVNRDKCMKMAIVHDIAEAIVGDITPSCGISKEEKNRRESEALEHMCKLLGGGERAKEIAELWREYEENSSPEAKVVKDFDKVELILQALEYEQDQGKDLEEFFQSTAGNFCCMSLYSK
AT2G27220	BEL1-like homeodomain 5 | Chr2:11637306-11639537 REVERSE LENGTH=431 | 201606	439	82	196	80	196	PF07526.11	POX	7	136	136	113,41	1,1e-32	3,8e-36	1	0		MAAFFLGESEMREHSSDLFMMTLNPFREQTTTTNAHDDHFYNLCFGSQQYRPRDEVGHIEQGNSSISTFSNGGVFRALAPIYLKAAQELLNEIVNVGNGSHGAKQERPVSKESTIYGVEDINGGYKPGVAALQMKKAKLISMGEMVEQRYKQYHDQMQTIISSFEQAAGLGSANSYTHMALQTISKQFRAVKDMISLQIKQINKLLGQKEFDEQLKKLGKMAHHHSNAWRPQRGLPEKAVSVLRSWLFEHFLHPYPRDLDKVMLAKQTGLTKSQVSNWFINARVRMWKPLVEELYSEEMDIEESRKGSDRYSTKGSSSKQPYNNTTSNESSNTILPAFRQGFTETETPRQNSSSSCSVVMRFTKQHMNQANFINFNGGFENYHTMDGNSVSLSLGLPHS…
AT2G27220	BEL1-like homeodomain 5 | Chr2:11637306-11639537 REVERSE LENGTH=431 | 201606	439	246	285	246	285	PF05920.11	Homeobox_KN	1	40	40	61,23	6,2e-17	2,1e-20	1	0	CL0123	MAAFFLGESEMREHSSDLFMMTLNPFREQTTTTNAHDDHFYNLCFGSQQYRPRDEVGHIEQGNSSISTFSNGGVFRALAPIYLKAAQELLNEIVNVGNGSHGAKQERPVSKESTIYGVEDINGGYKPGVAALQMKKAKLISMGEMVEQRYKQYHDQMQTIISSFEQAAGLGSANSYTHMALQTISKQFRAVKDMISLQIKQINKLLGQKEFDEQLKKLGKMAHHHSNAWRPQRGLPEKAVSVLRSWLFEHFLHPYPRDLDKVMLAKQTGLTKSQVSNWFINARVRMWKPLVEELYSEEMDIEESRKGSDRYSTKGSSSKQPYNNTTSNESSNTILPAFRQGFTETETPRQNSSSSCSVVMRFTKQHMNQANFINFNGGFENYHTMDGNSVSLSLGLPHS…
AT2G27220	BEL1-like homeodomain 5 | Chr2:11637306-11639537 REVERSE LENGTH=431 | 201606	439	248	286	237	288	PF00046.29	Homeodomain	19	55	57	29,58	4,6e-07	1,5e-10	1	1	CL0123	MAAFFLGESEMREHSSDLFMMTLNPFREQTTTTNAHDDHFYNLCFGSQQYRPRDEVGHIEQGNSSISTFSNGGVFRALAPIYLKAAQELLNEIVNVGNGSHGAKQERPVSKESTIYGVEDINGGYKPGVAALQMKKAKLISMGEMVEQRYKQYHDQMQTIISSFEQAAGLGSANSYTHMALQTISKQFRAVKDMISLQIKQINKLLGQKEFDEQLKKLGKMAHHHSNAWRPQRGLPEKAVSVLRSWLFEHFLHPYPRDLDKVMLAKQTGLTKSQVSNWFINARVRMWKPLVEELYSEEMDIEESRKGSDRYSTKGSSSKQPYNNTTSNESSNTILPAFRQGFTETETPRQNSSSSCSVVMRFTKQHMNQANFINFNGGFENYHTMDGNSVSLSLGLPHS…
AT2G31280	transcription factor bHLH155-like protein | Chr2:13339678-13343424 FORWARD LENGTH=720 | 201606	728	6	44	6	56	PF14215.6	bHLH-MYC_N	2	41	175	35,33	1,3e-08	1,4e-12	1	0	CL0161	MGSTSQEILKSFCFNTDWDYAVFWQLNHRGSRMVLTLEDAYYDHHGTNMHGAHDPLGLAVAKMSYHVYSLGEGIVGQVAVSGEHQWVFPENYNNCNSAFEFHNVWESQISAGIKTILVVAVGPCGVVQLGSLCKVNEDVNFVNHIRHLFLALRDPLADHAANLRQCNMNNSLCLPKMPSEGLHAEAFPDCSGEVDKAMDVEESNILTQYKTRRSDSMPYNTPSSCLVMEKAAQVVGGREVVQGSTCGSYSGVTFGFPVDLVGAKHENQVGTNIIRDAPHVGMTSGCKDSRDLDPNLHLYMKNHVLNDTSTSALAIEAERLITSQSYPRLDSTFQATSRTDKESSYHNEVFQLSENQGNKYIKETERMLGRNCESSQFDALISSGYTFAGSELLEALGSA…
AT2G31280	transcription factor bHLH155-like protein | Chr2:13339678-13343424 FORWARD LENGTH=720 | 201606	728	59	149	52	149	PF14215.6	bHLH-MYC_N	88	175	175	78,01	1e-21	1,1e-25	1	0	CL0161	MGSTSQEILKSFCFNTDWDYAVFWQLNHRGSRMVLTLEDAYYDHHGTNMHGAHDPLGLAVAKMSYHVYSLGEGIVGQVAVSGEHQWVFPENYNNCNSAFEFHNVWESQISAGIKTILVVAVGPCGVVQLGSLCKVNEDVNFVNHIRHLFLALRDPLADHAANLRQCNMNNSLCLPKMPSEGLHAEAFPDCSGEVDKAMDVEESNILTQYKTRRSDSMPYNTPSSCLVMEKAAQVVGGREVVQGSTCGSYSGVTFGFPVDLVGAKHENQVGTNIIRDAPHVGMTSGCKDSRDLDPNLHLYMKNHVLNDTSTSALAIEAERLITSQSYPRLDSTFQATSRTDKESSYHNEVFQLSENQGNKYIKETERMLGRNCESSQFDALISSGYTFAGSELLEALGSA…
AT2G31280	transcription factor bHLH155-like protein | Chr2:13339678-13343424 FORWARD LENGTH=720 | 201606	728	557	594	554	594	PF00010.26	HLH	13	53	53	14,85	0,02	2,2e-06	0	0		MGSTSQEILKSFCFNTDWDYAVFWQLNHRGSRMVLTLEDAYYDHHGTNMHGAHDPLGLAVAKMSYHVYSLGEGIVGQVAVSGEHQWVFPENYNNCNSAFEFHNVWESQISAGIKTILVVAVGPCGVVQLGSLCKVNEDVNFVNHIRHLFLALRDPLADHAANLRQCNMNNSLCLPKMPSEGLHAEAFPDCSGEVDKAMDVEESNILTQYKTRRSDSMPYNTPSSCLVMEKAAQVVGGREVVQGSTCGSYSGVTFGFPVDLVGAKHENQVGTNIIRDAPHVGMTSGCKDSRDLDPNLHLYMKNHVLNDTSTSALAIEAERLITSQSYPRLDSTFQATSRTDKESSYHNEVFQLSENQGNKYIKETERMLGRNCESSQFDALISSGYTFAGSELLEALGSA…
AT2G40940	ethylene response sensor 1 | Chr2:17084635-17086819 REVERSE LENGTH=613 | 201606	621	455	585	455	587	PF02518.26	HATPase_c	1	110	112	94,13	7,2e-27	2e-30	1	0	CL0025	MESCDCFETHVNQDDLLVKYQYISDALIALAYFSIPLELIYFVQKSAFFPYKWVLMQFGAFIILCGATHFINLWMFFMHSKAVAIVMTIAKVSCAVVSCATALMLVHIIPDLLSVKNRELFLKKKADELDREMGLILTQEETGRHVRMLTHGIRRTLDRHTILRTTLVELGKTLCLEECALWMPSQSGLYLQLSHTLSHKIQVGSSVPINLPIINELFNSAQAMHIPHSCPLAKIGPPVGRYSPPEVVSVRVPLLHLSNFQGSDWSDLSGKGYAIMVLILPTDGARKWRDHELELVENVADQVAVALSHAAILEESMHARDQLMEQNFALDKARQEAEMAVHARNDFLAVMNHEMRTPMHAIISLSSLLLETELSPEQRVMIETILKSSNLVATLISDV…
AT2G40940	ethylene response sensor 1 | Chr2:17084635-17086819 REVERSE LENGTH=613 | 201606	621	158	307	158	307	PF01590.26	GAF	1	133	133	53,84	2,9e-14	8e-18	1	0	CL0161	MESCDCFETHVNQDDLLVKYQYISDALIALAYFSIPLELIYFVQKSAFFPYKWVLMQFGAFIILCGATHFINLWMFFMHSKAVAIVMTIAKVSCAVVSCATALMLVHIIPDLLSVKNRELFLKKKADELDREMGLILTQEETGRHVRMLTHGIRRTLDRHTILRTTLVELGKTLCLEECALWMPSQSGLYLQLSHTLSHKIQVGSSVPINLPIINELFNSAQAMHIPHSCPLAKIGPPVGRYSPPEVVSVRVPLLHLSNFQGSDWSDLSGKGYAIMVLILPTDGARKWRDHELELVENVADQVAVALSHAAILEESMHARDQLMEQNFALDKARQEAEMAVHARNDFLAVMNHEMRTPMHAIISLSSLLLETELSPEQRVMIETILKSSNLVATLISDV…
AT2G40940	ethylene response sensor 1 | Chr2:17084635-17086819 REVERSE LENGTH=613 | 201606	621	344	408	343	408	PF00512.25	HisKA	2	67	67	52,8	3e-14	8,3e-18	1	0	CL0025	MESCDCFETHVNQDDLLVKYQYISDALIALAYFSIPLELIYFVQKSAFFPYKWVLMQFGAFIILCGATHFINLWMFFMHSKAVAIVMTIAKVSCAVVSCATALMLVHIIPDLLSVKNRELFLKKKADELDREMGLILTQEETGRHVRMLTHGIRRTLDRHTILRTTLVELGKTLCLEECALWMPSQSGLYLQLSHTLSHKIQVGSSVPINLPIINELFNSAQAMHIPHSCPLAKIGPPVGRYSPPEVVSVRVPLLHLSNFQGSDWSDLSGKGYAIMVLILPTDGARKWRDHELELVENVADQVAVALSHAAILEESMHARDQLMEQNFALDKARQEAEMAVHARNDFLAVMNHEMRTPMHAIISLSSLLLETELSPEQRVMIETILKSSNLVATLISDV…
AT2G40940	ethylene response sensor 1 | Chr2:17084635-17086819 REVERSE LENGTH=613 | 201606	621	162	224	160	238	PF13492.6	GAF_3	5	67	129	7,82	3,9	0,0011	0	1	CL0161	MESCDCFETHVNQDDLLVKYQYISDALIALAYFSIPLELIYFVQKSAFFPYKWVLMQFGAFIILCGATHFINLWMFFMHSKAVAIVMTIAKVSCAVVSCATALMLVHIIPDLLSVKNRELFLKKKADELDREMGLILTQEETGRHVRMLTHGIRRTLDRHTILRTTLVELGKTLCLEECALWMPSQSGLYLQLSHTLSHKIQVGSSVPINLPIINELFNSAQAMHIPHSCPLAKIGPPVGRYSPPEVVSVRVPLLHLSNFQGSDWSDLSGKGYAIMVLILPTDGARKWRDHELELVENVADQVAVALSHAAILEESMHARDQLMEQNFALDKARQEAEMAVHARNDFLAVMNHEMRTPMHAIISLSSLLLETELSPEQRVMIETILKSSNLVATLISDV…
AT2G40940	ethylene response sensor 1 | Chr2:17084635-17086819 REVERSE LENGTH=613 | 201606	621	277	308	274	309	PF13492.6	GAF_3	97	128	129	9,54	1,2	0,00032	0	1	CL0161	MESCDCFETHVNQDDLLVKYQYISDALIALAYFSIPLELIYFVQKSAFFPYKWVLMQFGAFIILCGATHFINLWMFFMHSKAVAIVMTIAKVSCAVVSCATALMLVHIIPDLLSVKNRELFLKKKADELDREMGLILTQEETGRHVRMLTHGIRRTLDRHTILRTTLVELGKTLCLEECALWMPSQSGLYLQLSHTLSHKIQVGSSVPINLPIINELFNSAQAMHIPHSCPLAKIGPPVGRYSPPEVVSVRVPLLHLSNFQGSDWSDLSGKGYAIMVLILPTDGARKWRDHELELVENVADQVAVALSHAAILEESMHARDQLMEQNFALDKARQEAEMAVHARNDFLAVMNHEMRTPMHAIISLSSLLLETELSPEQRVMIETILKSSNLVATLISDV…
AT3G04580	Signal transduction histidine kinase%2C hybrid-type%2C ethylene sensor | Chr3:1235576-1237965 REVERSE LENGTH=766 | 201606	774	644	749	644	758	PF00072.24	Response_reg	1	103	112	75,84	2,7e-21	6e-25	1	0	CL0304	MLRSLGLGLLLFALLALVSGDNDYVSCNCDDEGFLSVHTILECQRVSDLLIAIAYFSIPLELLYFISFSNVPFKWVLVQFIAFIVLCGMTHLLNAWTYYGPHSFQLMLWLTIFKFLTALVSCATAITLLTLIPLLLKWKVRELYLKQNVLELNEEVGLMKRQKEMSVQVRMLTREIRKSLDKHMILRTTLVELSKILDLQNSAVWMPNENRTEMHLTHELRANPMRSFRVIPINDPDVVQVRETKVVTILRKNSVLAVESSGCGGSEEFGPVAAIRMPMLHGLNFKGGTPEFVDTPYAIMVLVLPSANSRVWTDKEIEIAEVVADQVAVAISHASVLEESQLMREKLGIQNRALLRAKQNAMMASQARNTCQKVMSHGMRRPMHTILGLLSMFQSESMS…
AT3G04580	Signal transduction histidine kinase%2C hybrid-type%2C ethylene sensor | Chr3:1235576-1237965 REVERSE LENGTH=766 | 201606	774	183	331	181	331	PF01590.26	GAF	3	133	133	45,79	8,8e-12	2e-15	1	0	CL0161	MLRSLGLGLLLFALLALVSGDNDYVSCNCDDEGFLSVHTILECQRVSDLLIAIAYFSIPLELLYFISFSNVPFKWVLVQFIAFIVLCGMTHLLNAWTYYGPHSFQLMLWLTIFKFLTALVSCATAITLLTLIPLLLKWKVRELYLKQNVLELNEEVGLMKRQKEMSVQVRMLTREIRKSLDKHMILRTTLVELSKILDLQNSAVWMPNENRTEMHLTHELRANPMRSFRVIPINDPDVVQVRETKVVTILRKNSVLAVESSGCGGSEEFGPVAAIRMPMLHGLNFKGGTPEFVDTPYAIMVLVLPSANSRVWTDKEIEIAEVVADQVAVAISHASVLEESQLMREKLGIQNRALLRAKQNAMMASQARNTCQKVMSHGMRRPMHTILGLLSMFQSESMS…
AT3G04580	Signal transduction histidine kinase%2C hybrid-type%2C ethylene sensor | Chr3:1235576-1237965 REVERSE LENGTH=766 | 201606	774	373	432	367	432	PF00512.25	HisKA	7	67	67	22,27	0.0001	2,3e-08	0	0	CL0025	MLRSLGLGLLLFALLALVSGDNDYVSCNCDDEGFLSVHTILECQRVSDLLIAIAYFSIPLELLYFISFSNVPFKWVLVQFIAFIVLCGMTHLLNAWTYYGPHSFQLMLWLTIFKFLTALVSCATAITLLTLIPLLLKWKVRELYLKQNVLELNEEVGLMKRQKEMSVQVRMLTREIRKSLDKHMILRTTLVELSKILDLQNSAVWMPNENRTEMHLTHELRANPMRSFRVIPINDPDVVQVRETKVVTILRKNSVLAVESSGCGGSEEFGPVAAIRMPMLHGLNFKGGTPEFVDTPYAIMVLVLPSANSRVWTDKEIEIAEVVADQVAVAISHASVLEESQLMREKLGIQNRALLRAKQNAMMASQARNTCQKVMSHGMRRPMHTILGLLSMFQSESMS…
AT3G04580	Signal transduction histidine kinase%2C hybrid-type%2C ethylene sensor | Chr3:1235576-1237965 REVERSE LENGTH=766 | 201606	774	479	608	479	614	PF02518.26	HATPase_c	1	106	112	22,71	0,00011	2,4e-08	0	0	CL0025	MLRSLGLGLLLFALLALVSGDNDYVSCNCDDEGFLSVHTILECQRVSDLLIAIAYFSIPLELLYFISFSNVPFKWVLVQFIAFIVLCGMTHLLNAWTYYGPHSFQLMLWLTIFKFLTALVSCATAITLLTLIPLLLKWKVRELYLKQNVLELNEEVGLMKRQKEMSVQVRMLTREIRKSLDKHMILRTTLVELSKILDLQNSAVWMPNENRTEMHLTHELRANPMRSFRVIPINDPDVVQVRETKVVTILRKNSVLAVESSGCGGSEEFGPVAAIRMPMLHGLNFKGGTPEFVDTPYAIMVLVLPSANSRVWTDKEIEIAEVVADQVAVAISHASVLEESQLMREKLGIQNRALLRAKQNAMMASQARNTCQKVMSHGMRRPMHTILGLLSMFQSESMS…
AT3G23150	Signal transduction histidine kinase%2C hybrid-type%2C ethylene sensor | Chr3:8255156-8257560 FORWARD LENGTH=773 | 201606	781	648	759	648	763	PF00072.24	Response_reg	1	108	112	59,06	4,4e-16	9,7e-20	1	0	CL0304	MVKEIASWLLILSMVVFVSPVLAINGGGYPRCNCEDEGNSFWSTENILETQRVSDFLIAVAYFSIPIELLYFVSCSNVPFKWVLFEFIAFIVLCGMTHLLHGWTYSAHPFRLMMAFTVFKMLTALVSCATAITLITLIPLLLKVKVREFMLKKKAHELGREVGLILIKKETGFHVRMLTQEIRKSLDRHTILYTTLVELSKTLGLQNCAVWMPNDGGTEMDLTHELRGRGGYGGCSVSMEDLDVVRIRESDEVNVLSVDSSIARASGGGGDVSEIGAVAAIRMPMLRVSDFNGELSYAILVCVLPGGTPRDWTYQEIEIVKVVADQVTVALDHAAVLEESQLMREKLAEQNRALQMAKRDALRASQARNAFQKTMSEGMRRPMHSILGLLSMIQDEKLS…
AT3G23150	Signal transduction histidine kinase%2C hybrid-type%2C ethylene sensor | Chr3:8255156-8257560 FORWARD LENGTH=773 | 201606	781	187	331	187	331	PF01590.26	GAF	1	133	133	50,62	2,8e-13	6,4e-17	1	0	CL0161	MVKEIASWLLILSMVVFVSPVLAINGGGYPRCNCEDEGNSFWSTENILETQRVSDFLIAVAYFSIPIELLYFVSCSNVPFKWVLFEFIAFIVLCGMTHLLHGWTYSAHPFRLMMAFTVFKMLTALVSCATAITLITLIPLLLKVKVREFMLKKKAHELGREVGLILIKKETGFHVRMLTQEIRKSLDRHTILYTTLVELSKTLGLQNCAVWMPNDGGTEMDLTHELRGRGGYGGCSVSMEDLDVVRIRESDEVNVLSVDSSIARASGGGGDVSEIGAVAAIRMPMLRVSDFNGELSYAILVCVLPGGTPRDWTYQEIEIVKVVADQVTVALDHAAVLEESQLMREKLAEQNRALQMAKRDALRASQARNAFQKTMSEGMRRPMHSILGLLSMIQDEKLS…
AT3G23150	Signal transduction histidine kinase%2C hybrid-type%2C ethylene sensor | Chr3:8255156-8257560 FORWARD LENGTH=773 | 201606	781	368	425	367	427	PF00512.25	HisKA	2	60	67	26,24	5,8e-06	1,3e-09	0	0	CL0025	MVKEIASWLLILSMVVFVSPVLAINGGGYPRCNCEDEGNSFWSTENILETQRVSDFLIAVAYFSIPIELLYFVSCSNVPFKWVLFEFIAFIVLCGMTHLLHGWTYSAHPFRLMMAFTVFKMLTALVSCATAITLITLIPLLLKVKVREFMLKKKAHELGREVGLILIKKETGFHVRMLTQEIRKSLDRHTILYTTLVELSKTLGLQNCAVWMPNDGGTEMDLTHELRGRGGYGGCSVSMEDLDVVRIRESDEVNVLSVDSSIARASGGGGDVSEIGAVAAIRMPMLRVSDFNGELSYAILVCVLPGGTPRDWTYQEIEIVKVVADQVTVALDHAAVLEESQLMREKLAEQNRALQMAKRDALRASQARNAFQKTMSEGMRRPMHSILGLLSMIQDEKLS…
AT3G23150	Signal transduction histidine kinase%2C hybrid-type%2C ethylene sensor | Chr3:8255156-8257560 FORWARD LENGTH=773 | 201606	781	476	598	476	618	PF02518.26	HATPase_c	1	95	112	14,7	33	7,3e-06	0	0	CL0025	MVKEIASWLLILSMVVFVSPVLAINGGGYPRCNCEDEGNSFWSTENILETQRVSDFLIAVAYFSIPIELLYFVSCSNVPFKWVLFEFIAFIVLCGMTHLLHGWTYSAHPFRLMMAFTVFKMLTALVSCATAITLITLIPLLLKVKVREFMLKKKAHELGREVGLILIKKETGFHVRMLTQEIRKSLDRHTILYTTLVELSKTLGLQNCAVWMPNDGGTEMDLTHELRGRGGYGGCSVSMEDLDVVRIRESDEVNVLSVDSSIARASGGGGDVSEIGAVAAIRMPMLRVSDFNGELSYAILVCVLPGGTPRDWTYQEIEIVKVVADQVTVALDHAAVLEESQLMREKLAEQNRALQMAKRDALRASQARNAFQKTMSEGMRRPMHSILGLLSMIQDEKLS…
AT3G47640	basic helix-loop-helix (bHLH) DNA-binding superfamily protein | Chr3:17568035-17569101 FORWARD LENGTH=240 | 201606	248	28	76	28	77	PF00010.26	HLH	1	51	53	20,1	0,00046	2,3e-07	0	0		MVSKTPSTSSDEANATADERCRKGKVPKRINKAVRERLKREHLNELFIELADTLELNQQNSGKASILCEATRFLKDVFGQIESLRKEHASLLSESSYVTTEKNELKEETSVLETEISKLQNEIEARANQSKPDLNTSPAPEYHHHHYQQQHPERVSQFPGLPIFQGPGFQQSATTLHPPATVLVLPIQPDPQTQDISEMTQAQQPLMFNSSNVSKPCPRYASAADSWSSRLLGERLKASE
AT4G00050	basic helix-loop-helix (bHLH) DNA-binding superfamily protein | Chr4:17863-19848 FORWARD LENGTH=399 | 201606	407	218	263	215	263	PF00010.26	HLH	5	53	53	52,34	3,9e-14	6,5e-18	1	0		MSQCVPNCHIDDTPAAATTTVRSTTAADIPILDYEVAELTWENGQLGLHGLGPPRVTASSTKYSTGAGGTLESIVDQATRLPNPKPTDELVPWFHHRSSRAAMAMDALVPCSNLVHEQQSKPGGVGSTRVGSCSDGRTMGGGKRARVAPEWSGGGSQRLTMDTYDVGFTSTSMGSHDNTIDDHDSVCHSRPQMEDEEEKKAGGKSSVSTKRSRAAAIHNQSERKRRDKINQRMKTLQKLVPNSSKTDKASMLDEVIEYLKQLQAQVSMMSRMNMPSMMLPMAMQQQQQLQMSLMSNPMGLGMGMGMPGLGLLDLNSMNRAAASAPNIHANMMPNPFLPMNCPSWDASSNDSRFQSPLIPDPMSAFLACSTQPTTMEAYSRMATLYQQMQQQLPPPSNPK
AT4G00610	DNA-binding storekeeper protein-related transcriptional regulator | Chr4:256957-257943 REVERSE LENGTH=328 | 201606	336	149	233	149	234	PF04504.14	DUF573	1	94	95	85,94	2,2e-24	4,8e-28	1	0	CL0123	MVSVQNLKTDQLLNFLFKNPTKFLSRFSPMAKNKTLVTPSTVKKSSDVASTSKKLSGVASPAKKPSGVTSPVKKPLEAVASTSSEEEEEDEPSSDSESGSESESDTEAEPMTLAAAAPSSSNEKRQSEGKPEEERAKTETETGKKPLLFQRLWTDEDEIVFLQGMIKFAKDTGKNVSEDMNGFFEKLKDSISFEVKTDQFVNKIRSMKRKYIENKKTTTEHDKKCYELAEIIWVSDGDATALVKPKKKKLKVDEESDWFERSFVDGAFKELGPGVDEETWKKNWSLVPVKKRKRIEEKVKSMQADELKTTWQKIDVVHEMRSLMAKYV
AT4G00610	DNA-binding storekeeper protein-related transcriptional regulator | Chr4:256957-257943 REVERSE LENGTH=328 | 201606	336	165	303	163	326	PF13654.6	AAA_32	78	188	514	15,82	0,0046	1e-06	0	0	CL0023	MVSVQNLKTDQLLNFLFKNPTKFLSRFSPMAKNKTLVTPSTVKKSSDVASTSKKLSGVASPAKKPSGVTSPVKKPLEAVASTSSEEEEEDEPSSDSESGSESESDTEAEPMTLAAAAPSSSNEKRQSEGKPEEERAKTETETGKKPLLFQRLWTDEDEIVFLQGMIKFAKDTGKNVSEDMNGFFEKLKDSISFEVKTDQFVNKIRSMKRKYIENKKTTTEHDKKCYELAEIIWVSDGDATALVKPKKKKLKVDEESDWFERSFVDGAFKELGPGVDEETWKKNWSLVPVKKRKRIEEKVKSMQADELKTTWQKIDVVHEMRSLMAKYV
AT4G00610	DNA-binding storekeeper protein-related transcriptional regulator | Chr4:256957-257943 REVERSE LENGTH=328 | 201606	336	81	140	75	149	PF14797.6	SEEEED	7	66	126	16,28	0,0083	1,9e-06	0	0		MVSVQNLKTDQLLNFLFKNPTKFLSRFSPMAKNKTLVTPSTVKKSSDVASTSKKLSGVASPAKKPSGVTSPVKKPLEAVASTSSEEEEEDEPSSDSESGSESESDTEAEPMTLAAAAPSSSNEKRQSEGKPEEERAKTETETGKKPLLFQRLWTDEDEIVFLQGMIKFAKDTGKNVSEDMNGFFEKLKDSISFEVKTDQFVNKIRSMKRKYIENKKTTTEHDKKCYELAEIIWVSDGDATALVKPKKKKLKVDEESDWFERSFVDGAFKELGPGVDEETWKKNWSLVPVKKRKRIEEKVKSMQADELKTTWQKIDVVHEMRSLMAKYV
AT4G16250	phytochrome D | Chr4:9195602-9199486 REVERSE LENGTH=1164 | 201606	1172	450	625	448	627	PF00360.20	PHY	3	181	183	182,48	4,7e-54	2,9e-57	1	0	CL0161	MVSGGGSKTSGGEAASSGHRRSRHTSAAEQAQSSANKALRSQNQQPQNHGGGTESTNKAIQQYTVDARLHAVFEQSGESGKSFDYSQSLKTAPYDSSVPEQQITAYLSRIQRGGYTQPFGCLIAVEESTFTIIGYSENAREMLGLMSQSVPSIEDKSEVLTIGTDLRSLFKSSSYLLLERAFVAREITLLNPIWIHSNNTGKPFYAILHRVDVGILIDLEPARTEDPALSIAGAVQSQKLAVRAISHLQSLPSGDIKLLCDTVVESVRDLTGYDRVMVYKFHEDEHGEVVAESKRNDLEPYIGLHYPATDIPQASRFLFKQNRVRMIVDCYASPVRVVQDDRLTQFICLVGSTLRAPHGCHAQYMTNMGSIASLAMAVIINGNEEDGNGVNTGGRNSMR…
AT4G16250	phytochrome D | Chr4:9195602-9199486 REVERSE LENGTH=1164 | 201606	1172	659	774	658	774	PF00989.25	PAS	2	113	113	84,78	4e-24	2,5e-27	1	0	CL0183	MVSGGGSKTSGGEAASSGHRRSRHTSAAEQAQSSANKALRSQNQQPQNHGGGTESTNKAIQQYTVDARLHAVFEQSGESGKSFDYSQSLKTAPYDSSVPEQQITAYLSRIQRGGYTQPFGCLIAVEESTFTIIGYSENAREMLGLMSQSVPSIEDKSEVLTIGTDLRSLFKSSSYLLLERAFVAREITLLNPIWIHSNNTGKPFYAILHRVDVGILIDLEPARTEDPALSIAGAVQSQKLAVRAISHLQSLPSGDIKLLCDTVVESVRDLTGYDRVMVYKFHEDEHGEVVAESKRNDLEPYIGLHYPATDIPQASRFLFKQNRVRMIVDCYASPVRVVQDDRLTQFICLVGSTLRAPHGCHAQYMTNMGSIASLAMAVIINGNEEDGNGVNTGGRNSMR…
AT4G16250	phytochrome D | Chr4:9195602-9199486 REVERSE LENGTH=1164 | 201606	1172	790	909	789	911	PF00989.25	PAS	2	111	113	88,62	2,6e-25	1,6e-28	1	0	CL0183	MVSGGGSKTSGGEAASSGHRRSRHTSAAEQAQSSANKALRSQNQQPQNHGGGTESTNKAIQQYTVDARLHAVFEQSGESGKSFDYSQSLKTAPYDSSVPEQQITAYLSRIQRGGYTQPFGCLIAVEESTFTIIGYSENAREMLGLMSQSVPSIEDKSEVLTIGTDLRSLFKSSSYLLLERAFVAREITLLNPIWIHSNNTGKPFYAILHRVDVGILIDLEPARTEDPALSIAGAVQSQKLAVRAISHLQSLPSGDIKLLCDTVVESVRDLTGYDRVMVYKFHEDEHGEVVAESKRNDLEPYIGLHYPATDIPQASRFLFKQNRVRMIVDCYASPVRVVQDDRLTQFICLVGSTLRAPHGCHAQYMTNMGSIASLAMAVIINGNEEDGNGVNTGGRNSMR…
AT4G16250	phytochrome D | Chr4:9195602-9199486 REVERSE LENGTH=1164 | 201606	1172	105	222	105	222	PF08446.11	PAS_2	1	107	107	138,98	8,4e-41	5,2e-44	1	0	CL0183	MVSGGGSKTSGGEAASSGHRRSRHTSAAEQAQSSANKALRSQNQQPQNHGGGTESTNKAIQQYTVDARLHAVFEQSGESGKSFDYSQSLKTAPYDSSVPEQQITAYLSRIQRGGYTQPFGCLIAVEESTFTIIGYSENAREMLGLMSQSVPSIEDKSEVLTIGTDLRSLFKSSSYLLLERAFVAREITLLNPIWIHSNNTGKPFYAILHRVDVGILIDLEPARTEDPALSIAGAVQSQKLAVRAISHLQSLPSGDIKLLCDTVVESVRDLTGYDRVMVYKFHEDEHGEVVAESKRNDLEPYIGLHYPATDIPQASRFLFKQNRVRMIVDCYASPVRVVQDDRLTQFICLVGSTLRAPHGCHAQYMTNMGSIASLAMAVIINGNEEDGNGVNTGGRNSMR…
AT4G16250	phytochrome D | Chr4:9195602-9199486 REVERSE LENGTH=1164 | 201606	1172	255	437	255	437	PF01590.26	GAF	1	133	133	112,42	2,3e-32	1,4e-35	1	0	CL0161	MVSGGGSKTSGGEAASSGHRRSRHTSAAEQAQSSANKALRSQNQQPQNHGGGTESTNKAIQQYTVDARLHAVFEQSGESGKSFDYSQSLKTAPYDSSVPEQQITAYLSRIQRGGYTQPFGCLIAVEESTFTIIGYSENAREMLGLMSQSVPSIEDKSEVLTIGTDLRSLFKSSSYLLLERAFVAREITLLNPIWIHSNNTGKPFYAILHRVDVGILIDLEPARTEDPALSIAGAVQSQKLAVRAISHLQSLPSGDIKLLCDTVVESVRDLTGYDRVMVYKFHEDEHGEVVAESKRNDLEPYIGLHYPATDIPQASRFLFKQNRVRMIVDCYASPVRVVQDDRLTQFICLVGSTLRAPHGCHAQYMTNMGSIASLAMAVIINGNEEDGNGVNTGGRNSMR…
AT4G16250	phytochrome D | Chr4:9195602-9199486 REVERSE LENGTH=1164 | 201606	1172	931	995	931	995	PF00512.25	HisKA	1	67	67	34,46	1,6e-08	9,7e-12	1	0	CL0025	MVSGGGSKTSGGEAASSGHRRSRHTSAAEQAQSSANKALRSQNQQPQNHGGGTESTNKAIQQYTVDARLHAVFEQSGESGKSFDYSQSLKTAPYDSSVPEQQITAYLSRIQRGGYTQPFGCLIAVEESTFTIIGYSENAREMLGLMSQSVPSIEDKSEVLTIGTDLRSLFKSSSYLLLERAFVAREITLLNPIWIHSNNTGKPFYAILHRVDVGILIDLEPARTEDPALSIAGAVQSQKLAVRAISHLQSLPSGDIKLLCDTVVESVRDLTGYDRVMVYKFHEDEHGEVVAESKRNDLEPYIGLHYPATDIPQASRFLFKQNRVRMIVDCYASPVRVVQDDRLTQFICLVGSTLRAPHGCHAQYMTNMGSIASLAMAVIINGNEEDGNGVNTGGRNSMR…
AT4G16250	phytochrome D | Chr4:9195602-9199486 REVERSE LENGTH=1164 | 201606	1172	1043	1143	1043	1156	PF02518.26	HATPase_c	1	99	112	37,49	2,8e-09	1,7e-12	1	0	CL0025	MVSGGGSKTSGGEAASSGHRRSRHTSAAEQAQSSANKALRSQNQQPQNHGGGTESTNKAIQQYTVDARLHAVFEQSGESGKSFDYSQSLKTAPYDSSVPEQQITAYLSRIQRGGYTQPFGCLIAVEESTFTIIGYSENAREMLGLMSQSVPSIEDKSEVLTIGTDLRSLFKSSSYLLLERAFVAREITLLNPIWIHSNNTGKPFYAILHRVDVGILIDLEPARTEDPALSIAGAVQSQKLAVRAISHLQSLPSGDIKLLCDTVVESVRDLTGYDRVMVYKFHEDEHGEVVAESKRNDLEPYIGLHYPATDIPQASRFLFKQNRVRMIVDCYASPVRVVQDDRLTQFICLVGSTLRAPHGCHAQYMTNMGSIASLAMAVIINGNEEDGNGVNTGGRNSMR…
AT4G16250	phytochrome D | Chr4:9195602-9199486 REVERSE LENGTH=1164 | 201606	1172	667	775	664	778	PF08448.10	PAS_4	4	106	110	23,65	4,5e-05	2,8e-08	1	1	CL0183	MVSGGGSKTSGGEAASSGHRRSRHTSAAEQAQSSANKALRSQNQQPQNHGGGTESTNKAIQQYTVDARLHAVFEQSGESGKSFDYSQSLKTAPYDSSVPEQQITAYLSRIQRGGYTQPFGCLIAVEESTFTIIGYSENAREMLGLMSQSVPSIEDKSEVLTIGTDLRSLFKSSSYLLLERAFVAREITLLNPIWIHSNNTGKPFYAILHRVDVGILIDLEPARTEDPALSIAGAVQSQKLAVRAISHLQSLPSGDIKLLCDTVVESVRDLTGYDRVMVYKFHEDEHGEVVAESKRNDLEPYIGLHYPATDIPQASRFLFKQNRVRMIVDCYASPVRVVQDDRLTQFICLVGSTLRAPHGCHAQYMTNMGSIASLAMAVIINGNEEDGNGVNTGGRNSMR…
AT4G16250	phytochrome D | Chr4:9195602-9199486 REVERSE LENGTH=1164 | 201606	1172	804	842	799	858	PF08448.10	PAS_4	7	44	110	7,59	4,4	0,0027	0	1	CL0183	MVSGGGSKTSGGEAASSGHRRSRHTSAAEQAQSSANKALRSQNQQPQNHGGGTESTNKAIQQYTVDARLHAVFEQSGESGKSFDYSQSLKTAPYDSSVPEQQITAYLSRIQRGGYTQPFGCLIAVEESTFTIIGYSENAREMLGLMSQSVPSIEDKSEVLTIGTDLRSLFKSSSYLLLERAFVAREITLLNPIWIHSNNTGKPFYAILHRVDVGILIDLEPARTEDPALSIAGAVQSQKLAVRAISHLQSLPSGDIKLLCDTVVESVRDLTGYDRVMVYKFHEDEHGEVVAESKRNDLEPYIGLHYPATDIPQASRFLFKQNRVRMIVDCYASPVRVVQDDRLTQFICLVGSTLRAPHGCHAQYMTNMGSIASLAMAVIINGNEEDGNGVNTGGRNSMR…
AT4G16250	phytochrome D | Chr4:9195602-9199486 REVERSE LENGTH=1164 | 201606	1172	670	775	668	776	PF13426.7	PAS_9	3	103	104	12,78	0,11	6,6e-05	1	1	CL0183	MVSGGGSKTSGGEAASSGHRRSRHTSAAEQAQSSANKALRSQNQQPQNHGGGTESTNKAIQQYTVDARLHAVFEQSGESGKSFDYSQSLKTAPYDSSVPEQQITAYLSRIQRGGYTQPFGCLIAVEESTFTIIGYSENAREMLGLMSQSVPSIEDKSEVLTIGTDLRSLFKSSSYLLLERAFVAREITLLNPIWIHSNNTGKPFYAILHRVDVGILIDLEPARTEDPALSIAGAVQSQKLAVRAISHLQSLPSGDIKLLCDTVVESVRDLTGYDRVMVYKFHEDEHGEVVAESKRNDLEPYIGLHYPATDIPQASRFLFKQNRVRMIVDCYASPVRVVQDDRLTQFICLVGSTLRAPHGCHAQYMTNMGSIASLAMAVIINGNEEDGNGVNTGGRNSMR…
AT4G16250	phytochrome D | Chr4:9195602-9199486 REVERSE LENGTH=1164 | 201606	1172	806	905	803	909	PF13426.7	PAS_9	5	96	104	9,27	1,3	0,00082	0	1	CL0183	MVSGGGSKTSGGEAASSGHRRSRHTSAAEQAQSSANKALRSQNQQPQNHGGGTESTNKAIQQYTVDARLHAVFEQSGESGKSFDYSQSLKTAPYDSSVPEQQITAYLSRIQRGGYTQPFGCLIAVEESTFTIIGYSENAREMLGLMSQSVPSIEDKSEVLTIGTDLRSLFKSSSYLLLERAFVAREITLLNPIWIHSNNTGKPFYAILHRVDVGILIDLEPARTEDPALSIAGAVQSQKLAVRAISHLQSLPSGDIKLLCDTVVESVRDLTGYDRVMVYKFHEDEHGEVVAESKRNDLEPYIGLHYPATDIPQASRFLFKQNRVRMIVDCYASPVRVVQDDRLTQFICLVGSTLRAPHGCHAQYMTNMGSIASLAMAVIINGNEEDGNGVNTGGRNSMR…
AT4G16250	phytochrome D | Chr4:9195602-9199486 REVERSE LENGTH=1164 | 201606	1172	663	703	661	722	PF13188.7	PAS_8	6	45	67	11,46	0,24	0,00015	0	1	CL0183	MVSGGGSKTSGGEAASSGHRRSRHTSAAEQAQSSANKALRSQNQQPQNHGGGTESTNKAIQQYTVDARLHAVFEQSGESGKSFDYSQSLKTAPYDSSVPEQQITAYLSRIQRGGYTQPFGCLIAVEESTFTIIGYSENAREMLGLMSQSVPSIEDKSEVLTIGTDLRSLFKSSSYLLLERAFVAREITLLNPIWIHSNNTGKPFYAILHRVDVGILIDLEPARTEDPALSIAGAVQSQKLAVRAISHLQSLPSGDIKLLCDTVVESVRDLTGYDRVMVYKFHEDEHGEVVAESKRNDLEPYIGLHYPATDIPQASRFLFKQNRVRMIVDCYASPVRVVQDDRLTQFICLVGSTLRAPHGCHAQYMTNMGSIASLAMAVIINGNEEDGNGVNTGGRNSMR…
AT4G16250	phytochrome D | Chr4:9195602-9199486 REVERSE LENGTH=1164 | 201606	1172	805	839	796	855	PF13188.7	PAS_8	14	47	67	11,6	0,22	0,00013	0	1	CL0183	MVSGGGSKTSGGEAASSGHRRSRHTSAAEQAQSSANKALRSQNQQPQNHGGGTESTNKAIQQYTVDARLHAVFEQSGESGKSFDYSQSLKTAPYDSSVPEQQITAYLSRIQRGGYTQPFGCLIAVEESTFTIIGYSENAREMLGLMSQSVPSIEDKSEVLTIGTDLRSLFKSSSYLLLERAFVAREITLLNPIWIHSNNTGKPFYAILHRVDVGILIDLEPARTEDPALSIAGAVQSQKLAVRAISHLQSLPSGDIKLLCDTVVESVRDLTGYDRVMVYKFHEDEHGEVVAESKRNDLEPYIGLHYPATDIPQASRFLFKQNRVRMIVDCYASPVRVVQDDRLTQFICLVGSTLRAPHGCHAQYMTNMGSIASLAMAVIINGNEEDGNGVNTGGRNSMR…
AT4G18130	phytochrome E | Chr4:10042312-10045948 REVERSE LENGTH=1112 | 201606	1120	400	576	398	578	PF00360.20	PHY	3	181	183	186,57	2,6e-55	1,5e-58	1	0	CL0161	MGFESSSSAASNMKPQPQKSNTAQYSVDAALFADFAQSIYTGKSFNYSKSVISPPNHVPDEHITAYLSNIQRGGLVQPFGCLIAVEEPSFRILGLSDNSSDFLGLLSLPSTSHSGEFDKVKGLIGIDARTLFTPSSGASLSKAASFTEISLLNPVLVHSRTTQKPFYAILHRIDAGIVMDLEPAKSGDPALTLAGAVQSQKLAVRAISRLQSLPGGDIGALCDTVVEDVQRLTGYDRVMVYQFHEDDHGEVVSEIRRSDLEPYLGLHYPATDIPQAARFLFKQNRVRMICDCNATPVKVVQSEELKRPLCLVNSTLRAPHGCHTQYMANMGSVASLALAIVVKGKDSSKLWGLVVGHHCSPRYVPFPLRYACEFLMQAFGLQLQMELQLASQLAEKKAM…
AT4G18130	phytochrome E | Chr4:10042312-10045948 REVERSE LENGTH=1112 | 201606	1120	598	716	597	716	PF00989.25	PAS	2	113	113	86,06	1,6e-24	9e-28	1	0	CL0183	MGFESSSSAASNMKPQPQKSNTAQYSVDAALFADFAQSIYTGKSFNYSKSVISPPNHVPDEHITAYLSNIQRGGLVQPFGCLIAVEEPSFRILGLSDNSSDFLGLLSLPSTSHSGEFDKVKGLIGIDARTLFTPSSGASLSKAASFTEISLLNPVLVHSRTTQKPFYAILHRIDAGIVMDLEPAKSGDPALTLAGAVQSQKLAVRAISRLQSLPGGDIGALCDTVVEDVQRLTGYDRVMVYQFHEDDHGEVVSEIRRSDLEPYLGLHYPATDIPQAARFLFKQNRVRMICDCNATPVKVVQSEELKRPLCLVNSTLRAPHGCHTQYMANMGSVASLALAIVVKGKDSSKLWGLVVGHHCSPRYVPFPLRYACEFLMQAFGLQLQMELQLASQLAEKKAM…
AT4G18130	phytochrome E | Chr4:10042312-10045948 REVERSE LENGTH=1112 | 201606	1120	732	853	731	854	PF00989.25	PAS	2	112	113	61,06	9,3e-17	5,2e-20	1	0	CL0183	MGFESSSSAASNMKPQPQKSNTAQYSVDAALFADFAQSIYTGKSFNYSKSVISPPNHVPDEHITAYLSNIQRGGLVQPFGCLIAVEEPSFRILGLSDNSSDFLGLLSLPSTSHSGEFDKVKGLIGIDARTLFTPSSGASLSKAASFTEISLLNPVLVHSRTTQKPFYAILHRIDAGIVMDLEPAKSGDPALTLAGAVQSQKLAVRAISRLQSLPGGDIGALCDTVVEDVQRLTGYDRVMVYQFHEDDHGEVVSEIRRSDLEPYLGLHYPATDIPQAARFLFKQNRVRMICDCNATPVKVVQSEELKRPLCLVNSTLRAPHGCHTQYMANMGSVASLALAIVVKGKDSSKLWGLVVGHHCSPRYVPFPLRYACEFLMQAFGLQLQMELQLASQLAEKKAM…
AT4G18130	phytochrome E | Chr4:10042312-10045948 REVERSE LENGTH=1112 | 201606	1120	65	184	65	184	PF08446.11	PAS_2	1	107	107	131,25	2,1e-38	1,2e-41	1	0	CL0183	MGFESSSSAASNMKPQPQKSNTAQYSVDAALFADFAQSIYTGKSFNYSKSVISPPNHVPDEHITAYLSNIQRGGLVQPFGCLIAVEEPSFRILGLSDNSSDFLGLLSLPSTSHSGEFDKVKGLIGIDARTLFTPSSGASLSKAASFTEISLLNPVLVHSRTTQKPFYAILHRIDAGIVMDLEPAKSGDPALTLAGAVQSQKLAVRAISRLQSLPGGDIGALCDTVVEDVQRLTGYDRVMVYQFHEDDHGEVVSEIRRSDLEPYLGLHYPATDIPQAARFLFKQNRVRMICDCNATPVKVVQSEELKRPLCLVNSTLRAPHGCHTQYMANMGSVASLALAIVVKGKDSSKLWGLVVGHHCSPRYVPFPLRYACEFLMQAFGLQLQMELQLASQLAEKKAM…
AT4G18130	phytochrome E | Chr4:10042312-10045948 REVERSE LENGTH=1112 | 201606	1120	217	387	217	387	PF01590.26	GAF	1	133	133	113,37	1,2e-32	6,5e-36	1	0	CL0161	MGFESSSSAASNMKPQPQKSNTAQYSVDAALFADFAQSIYTGKSFNYSKSVISPPNHVPDEHITAYLSNIQRGGLVQPFGCLIAVEEPSFRILGLSDNSSDFLGLLSLPSTSHSGEFDKVKGLIGIDARTLFTPSSGASLSKAASFTEISLLNPVLVHSRTTQKPFYAILHRIDAGIVMDLEPAKSGDPALTLAGAVQSQKLAVRAISRLQSLPGGDIGALCDTVVEDVQRLTGYDRVMVYQFHEDDHGEVVSEIRRSDLEPYLGLHYPATDIPQAARFLFKQNRVRMICDCNATPVKVVQSEELKRPLCLVNSTLRAPHGCHTQYMANMGSVASLALAIVVKGKDSSKLWGLVVGHHCSPRYVPFPLRYACEFLMQAFGLQLQMELQLASQLAEKKAM…
AT4G18130	phytochrome E | Chr4:10042312-10045948 REVERSE LENGTH=1112 | 201606	1120	607	720	603	721	PF08448.10	PAS_4	5	109	110	27,12	3,8e-06	2,1e-09	1	1	CL0183	MGFESSSSAASNMKPQPQKSNTAQYSVDAALFADFAQSIYTGKSFNYSKSVISPPNHVPDEHITAYLSNIQRGGLVQPFGCLIAVEEPSFRILGLSDNSSDFLGLLSLPSTSHSGEFDKVKGLIGIDARTLFTPSSGASLSKAASFTEISLLNPVLVHSRTTQKPFYAILHRIDAGIVMDLEPAKSGDPALTLAGAVQSQKLAVRAISRLQSLPGGDIGALCDTVVEDVQRLTGYDRVMVYQFHEDDHGEVVSEIRRSDLEPYLGLHYPATDIPQAARFLFKQNRVRMICDCNATPVKVVQSEELKRPLCLVNSTLRAPHGCHTQYMANMGSVASLALAIVVKGKDSSKLWGLVVGHHCSPRYVPFPLRYACEFLMQAFGLQLQMELQLASQLAEKKAM…
AT4G18130	phytochrome E | Chr4:10042312-10045948 REVERSE LENGTH=1112 | 201606	1120	745	784	740	852	PF08448.10	PAS_4	6	44	110	5,19	25	14	0	1	CL0183	MGFESSSSAASNMKPQPQKSNTAQYSVDAALFADFAQSIYTGKSFNYSKSVISPPNHVPDEHITAYLSNIQRGGLVQPFGCLIAVEEPSFRILGLSDNSSDFLGLLSLPSTSHSGEFDKVKGLIGIDARTLFTPSSGASLSKAASFTEISLLNPVLVHSRTTQKPFYAILHRIDAGIVMDLEPAKSGDPALTLAGAVQSQKLAVRAISRLQSLPGGDIGALCDTVVEDVQRLTGYDRVMVYQFHEDDHGEVVSEIRRSDLEPYLGLHYPATDIPQAARFLFKQNRVRMICDCNATPVKVVQSEELKRPLCLVNSTLRAPHGCHTQYMANMGSVASLALAIVVKGKDSSKLWGLVVGHHCSPRYVPFPLRYACEFLMQAFGLQLQMELQLASQLAEKKAM…
AT4G18130	phytochrome E | Chr4:10042312-10045948 REVERSE LENGTH=1112 | 201606	1120	982	1091	982	1096	PF02518.26	HATPase_c	1	107	112	31,12	2,6e-07	1,5e-10	1	0	CL0025	MGFESSSSAASNMKPQPQKSNTAQYSVDAALFADFAQSIYTGKSFNYSKSVISPPNHVPDEHITAYLSNIQRGGLVQPFGCLIAVEEPSFRILGLSDNSSDFLGLLSLPSTSHSGEFDKVKGLIGIDARTLFTPSSGASLSKAASFTEISLLNPVLVHSRTTQKPFYAILHRIDAGIVMDLEPAKSGDPALTLAGAVQSQKLAVRAISRLQSLPGGDIGALCDTVVEDVQRLTGYDRVMVYQFHEDDHGEVVSEIRRSDLEPYLGLHYPATDIPQAARFLFKQNRVRMICDCNATPVKVVQSEELKRPLCLVNSTLRAPHGCHTQYMANMGSVASLALAIVVKGKDSSKLWGLVVGHHCSPRYVPFPLRYACEFLMQAFGLQLQMELQLASQLAEKKAM…
AT4G18130	phytochrome E | Chr4:10042312-10045948 REVERSE LENGTH=1112 | 201606	1120	875	934	871	934	PF00512.25	HisKA	6	67	67	31,44	1,4e-07	7,7e-11	1	0	CL0025	MGFESSSSAASNMKPQPQKSNTAQYSVDAALFADFAQSIYTGKSFNYSKSVISPPNHVPDEHITAYLSNIQRGGLVQPFGCLIAVEEPSFRILGLSDNSSDFLGLLSLPSTSHSGEFDKVKGLIGIDARTLFTPSSGASLSKAASFTEISLLNPVLVHSRTTQKPFYAILHRIDAGIVMDLEPAKSGDPALTLAGAVQSQKLAVRAISRLQSLPGGDIGALCDTVVEDVQRLTGYDRVMVYQFHEDDHGEVVSEIRRSDLEPYLGLHYPATDIPQAARFLFKQNRVRMICDCNATPVKVVQSEELKRPLCLVNSTLRAPHGCHTQYMANMGSVASLALAIVVKGKDSSKLWGLVVGHHCSPRYVPFPLRYACEFLMQAFGLQLQMELQLASQLAEKKAM…
AT4G18130	phytochrome E | Chr4:10042312-10045948 REVERSE LENGTH=1112 | 201606	1120	609	717	607	718	PF13426.7	PAS_9	3	103	104	16,41	8	4,5e-06	0	1	CL0183	MGFESSSSAASNMKPQPQKSNTAQYSVDAALFADFAQSIYTGKSFNYSKSVISPPNHVPDEHITAYLSNIQRGGLVQPFGCLIAVEEPSFRILGLSDNSSDFLGLLSLPSTSHSGEFDKVKGLIGIDARTLFTPSSGASLSKAASFTEISLLNPVLVHSRTTQKPFYAILHRIDAGIVMDLEPAKSGDPALTLAGAVQSQKLAVRAISRLQSLPGGDIGALCDTVVEDVQRLTGYDRVMVYQFHEDDHGEVVSEIRRSDLEPYLGLHYPATDIPQAARFLFKQNRVRMICDCNATPVKVVQSEELKRPLCLVNSTLRAPHGCHTQYMANMGSVASLALAIVVKGKDSSKLWGLVVGHHCSPRYVPFPLRYACEFLMQAFGLQLQMELQLASQLAEKKAM…
AT4G18130	phytochrome E | Chr4:10042312-10045948 REVERSE LENGTH=1112 | 201606	1120	752	778	745	852	PF13426.7	PAS_9	9	35	104	5,92	15	0,0082	0	1	CL0183	MGFESSSSAASNMKPQPQKSNTAQYSVDAALFADFAQSIYTGKSFNYSKSVISPPNHVPDEHITAYLSNIQRGGLVQPFGCLIAVEEPSFRILGLSDNSSDFLGLLSLPSTSHSGEFDKVKGLIGIDARTLFTPSSGASLSKAASFTEISLLNPVLVHSRTTQKPFYAILHRIDAGIVMDLEPAKSGDPALTLAGAVQSQKLAVRAISRLQSLPGGDIGALCDTVVEDVQRLTGYDRVMVYQFHEDDHGEVVSEIRRSDLEPYLGLHYPATDIPQAARFLFKQNRVRMICDCNATPVKVVQSEELKRPLCLVNSTLRAPHGCHTQYMANMGSVASLALAIVVKGKDSSKLWGLVVGHHCSPRYVPFPLRYACEFLMQAFGLQLQMELQLASQLAEKKAM…
AT4G18130	phytochrome E | Chr4:10042312-10045948 REVERSE LENGTH=1112 | 201606	1120	602	637	601	662	PF13188.7	PAS_8	6	45	67	8,44	2,1	0,0012	0	1	CL0183	MGFESSSSAASNMKPQPQKSNTAQYSVDAALFADFAQSIYTGKSFNYSKSVISPPNHVPDEHITAYLSNIQRGGLVQPFGCLIAVEEPSFRILGLSDNSSDFLGLLSLPSTSHSGEFDKVKGLIGIDARTLFTPSSGASLSKAASFTEISLLNPVLVHSRTTQKPFYAILHRIDAGIVMDLEPAKSGDPALTLAGAVQSQKLAVRAISRLQSLPGGDIGALCDTVVEDVQRLTGYDRVMVYQFHEDDHGEVVSEIRRSDLEPYLGLHYPATDIPQAARFLFKQNRVRMICDCNATPVKVVQSEELKRPLCLVNSTLRAPHGCHTQYMANMGSVASLALAIVVKGKDSSKLWGLVVGHHCSPRYVPFPLRYACEFLMQAFGLQLQMELQLASQLAEKKAM…
AT4G18130	phytochrome E | Chr4:10042312-10045948 REVERSE LENGTH=1112 | 201606	1120	756	788	743	802	PF13188.7	PAS_8	23	53	67	6,28	10	0,0057	0	1	CL0183	MGFESSSSAASNMKPQPQKSNTAQYSVDAALFADFAQSIYTGKSFNYSKSVISPPNHVPDEHITAYLSNIQRGGLVQPFGCLIAVEEPSFRILGLSDNSSDFLGLLSLPSTSHSGEFDKVKGLIGIDARTLFTPSSGASLSKAASFTEISLLNPVLVHSRTTQKPFYAILHRIDAGIVMDLEPAKSGDPALTLAGAVQSQKLAVRAISRLQSLPGGDIGALCDTVVEDVQRLTGYDRVMVYQFHEDDHGEVVSEIRRSDLEPYLGLHYPATDIPQAARFLFKQNRVRMICDCNATPVKVVQSEELKRPLCLVNSTLRAPHGCHTQYMANMGSVASLALAIVVKGKDSSKLWGLVVGHHCSPRYVPFPLRYACEFLMQAFGLQLQMELQLASQLAEKKAM…
AT4G24020	NIN like protein 7 | Chr4:12479904-12483822 FORWARD LENGTH=959 | 201606	967	591	639	591	639	PF02042.15	RWP-RK	1	49	49	90,02	6,7e-26	1,9e-29	1	0		MCEPDDNSARNGVTTQPSRSRELLMDVDDLDLDGSWPLDQIPYLSSSNRMISPIFVSSSSEQPCSPLWAFSDGGGNGFHHATSGGDDEKISSVSGVPSFRLAEYPLFLPYSSPSAAENTTEKHNSFQFPSPLMSLVPPENTDNYCVIKERMTQALRYFKESTEQHVLAQVWAPVRKNGRDLLTTLGQPFVLNPNGNGLNQYRMISLTYMFSVDSESDVELGLPGRVFRQKLPEWTPNVQYYSSKEFSRLDHALHYNVRGTLALPVFNPSGQSCIGVVELIMTSEKIHYAPEVDKVCKALEAVNLKSSEILDHQTTQICNESRQNALAEILEVLTVVCETHNLPLAQTWVPCQHGSVLANGGGLKKNCTSFDGSCMGQICMSTTDMACYVVDAHVWGFRD…
AT4G24020	NIN like protein 7 | Chr4:12479904-12483822 FORWARD LENGTH=959 | 201606	967	863	944	863	945	PF00564.24	PB1	1	83	84	71,33	4,6e-20	1,3e-23	1	0	CL0072	MCEPDDNSARNGVTTQPSRSRELLMDVDDLDLDGSWPLDQIPYLSSSNRMISPIFVSSSSEQPCSPLWAFSDGGGNGFHHATSGGDDEKISSVSGVPSFRLAEYPLFLPYSSPSAAENTTEKHNSFQFPSPLMSLVPPENTDNYCVIKERMTQALRYFKESTEQHVLAQVWAPVRKNGRDLLTTLGQPFVLNPNGNGLNQYRMISLTYMFSVDSESDVELGLPGRVFRQKLPEWTPNVQYYSSKEFSRLDHALHYNVRGTLALPVFNPSGQSCIGVVELIMTSEKIHYAPEVDKVCKALEAVNLKSSEILDHQTTQICNESRQNALAEILEVLTVVCETHNLPLAQTWVPCQHGSVLANGGGLKKNCTSFDGSCMGQICMSTTDMACYVVDAHVWGFRD…
AT4G25210	DNA-binding storekeeper protein-related transcriptional regulator | Chr4:12918446-12919552 FORWARD LENGTH=368 | 201606	376	141	238	141	238	PF04504.14	DUF573	1	95	95	96,1	1,5e-27	2,5e-31	1	0	CL0123	MAPKKAEEVVESPPVSSEEEESGSSGEESESSAEVPKKVESSQKPESDSEGESESESSSGPEPESEPAKTIKLKPVGTKPIPETSGSAATVPESSTAKRPLKEAAPEAIKKQKTSDTEHVKKPITNDEVKKISSEDAKKMFQRLFSETDEIALLQGIIDFTSTKGDPYEDIDAFCIYVKKLIDFDATKNQIVTKLQRLKKKFNNAVKNSLKKGKTEDDIEFAKDLEQKGFELSRKIWGSNGVLVTGKSSRKKVGGTPAPKEMKLVAHSTPKKQQEEAKKPERTEAKVVNTGLSIGKEIASFLNADNGSSCGLDESTLTAVWAKVADGAEKREVEEKWKKLKAKQFELCLQRSGLVNETAKMIFKAYES
AT4G25210	DNA-binding storekeeper protein-related transcriptional regulator | Chr4:12918446-12919552 FORWARD LENGTH=368 | 201606	376	321	351	294	365	PF04504.14	DUF573	40	69	95	3,1	150	25	0	0	CL0123	MAPKKAEEVVESPPVSSEEEESGSSGEESESSAEVPKKVESSQKPESDSEGESESESSSGPEPESEPAKTIKLKPVGTKPIPETSGSAATVPESSTAKRPLKEAAPEAIKKQKTSDTEHVKKPITNDEVKKISSEDAKKMFQRLFSETDEIALLQGIIDFTSTKGDPYEDIDAFCIYVKKLIDFDATKNQIVTKLQRLKKKFNNAVKNSLKKGKTEDDIEFAKDLEQKGFELSRKIWGSNGVLVTGKSSRKKVGGTPAPKEMKLVAHSTPKKQQEEAKKPERTEAKVVNTGLSIGKEIASFLNADNGSSCGLDESTLTAVWAKVADGAEKREVEEKWKKLKAKQFELCLQRSGLVNETAKMIFKAYES
AT4G25210	DNA-binding storekeeper protein-related transcriptional regulator | Chr4:12918446-12919552 FORWARD LENGTH=368 | 201606	376	165	236	128	250	PF08623.10	TIP120	75	144	168	14,76	19	3,1e-06	0	0	CL0020	MAPKKAEEVVESPPVSSEEEESGSSGEESESSAEVPKKVESSQKPESDSEGESESESSSGPEPESEPAKTIKLKPVGTKPIPETSGSAATVPESSTAKRPLKEAAPEAIKKQKTSDTEHVKKPITNDEVKKISSEDAKKMFQRLFSETDEIALLQGIIDFTSTKGDPYEDIDAFCIYVKKLIDFDATKNQIVTKLQRLKKKFNNAVKNSLKKGKTEDDIEFAKDLEQKGFELSRKIWGSNGVLVTGKSSRKKVGGTPAPKEMKLVAHSTPKKQQEEAKKPERTEAKVVNTGLSIGKEIASFLNADNGSSCGLDESTLTAVWAKVADGAEKREVEEKWKKLKAKQFELCLQRSGLVNETAKMIFKAYES
AT4G35270	Plant regulator RWP-RK family protein | Chr4:16777657-16780824 REVERSE LENGTH=963 | 201606	971	649	696	648	696	PF02042.15	RWP-RK	2	49	49	86,09	1,1e-24	3,2e-28	1	0		MEGGRGGGDGNFLPNSNFGVFSDSAMDMDFMDELLFDGCWLETTDGKSLKQTMGQQVSDSTTMNDNNNNSYLYGYQYAENLSQDHISNEETGRKFPPIPPGFLKIEDLSNQVPFDQSAVMSSAQAEKFLLEESEGGRRYWIAPRTSQGPSSSVKERLVQAIEGLNEEVQDKDFLIQIWLPIQQEGKNFLTTSEQPHFFNPKYSSLKRYRDVSVAYNFLADEDSKESVGLPGRVFLKKLPEWTPDVRFFRSEEYPRIKEAEQCDVRGSLALPVFERGSGTCLGVVEIVTTTQKMNYRPELDNICKALESVNLRSSRSLNPPSREFLQVYNEFYYAALPEVSEFLTLVCRVYDLPLALTWAPCARQGKVGSRHSDENFSECVSTVDDACIVPDHQSRHFLE…
AT4G35270	Plant regulator RWP-RK family protein | Chr4:16777657-16780824 REVERSE LENGTH=963 | 201606	971	864	944	862	945	PF00564.24	PB1	3	83	84	65,89	2,3e-18	6,4e-22	1	0	CL0072	MEGGRGGGDGNFLPNSNFGVFSDSAMDMDFMDELLFDGCWLETTDGKSLKQTMGQQVSDSTTMNDNNNNSYLYGYQYAENLSQDHISNEETGRKFPPIPPGFLKIEDLSNQVPFDQSAVMSSAQAEKFLLEESEGGRRYWIAPRTSQGPSSSVKERLVQAIEGLNEEVQDKDFLIQIWLPIQQEGKNFLTTSEQPHFFNPKYSSLKRYRDVSVAYNFLADEDSKESVGLPGRVFLKKLPEWTPDVRFFRSEEYPRIKEAEQCDVRGSLALPVFERGSGTCLGVVEIVTTTQKMNYRPELDNICKALESVNLRSSRSLNPPSREFLQVYNEFYYAALPEVSEFLTLVCRVYDLPLALTWAPCARQGKVGSRHSDENFSECVSTVDDACIVPDHQSRHFLE…
AT4G38340	Plant regulator RWP-RK family protein | Chr4:17954710-17957828 FORWARD LENGTH=767 | 201606	775	498	546	498	546	PF02042.15	RWP-RK	1	49	49	87,86	3,2e-25	1,2e-28	1	0		MVGPFKKILHAHNQRFPPSSSSSLDPVVDDSSRKQTRIILSYLLHLSLSLHITYSLCLLHFFFGSSNPFSPMEESNNSAVVDFPDNFMDQLLWEECWEEEATQHDQALSSPSGLKERVACAMGHLQEVMGERELLIQLWVPVETRSGRVLSTEEQPYSINTFSQSQSLALYRDASAGYSFAAEVGSEQLVGLPGRVFLRRMPEWTPDVRFFRKEEYPRIGYARRYQVRATLALPLFQGTSGNCVAVMEMVTTHRNLEYASQLSTICHALEAFDLRTSQTSIVPASLKVTSSSSSSSRTEVASILQGICSSHGLPLAVTWGHQDSSSCLSALISASYAADHGSRCFLAACSEHHLLGGEGIAGRAFATKKQCFATDVAIFSKWSYPLSHYAKMFDLHAAL…
AT4G38340	Plant regulator RWP-RK family protein | Chr4:17954710-17957828 FORWARD LENGTH=767 | 201606	775	674	758	673	759	PF00564.24	PB1	2	83	84	68,73	3e-19	1,2e-22	1	0	CL0072	MVGPFKKILHAHNQRFPPSSSSSLDPVVDDSSRKQTRIILSYLLHLSLSLHITYSLCLLHFFFGSSNPFSPMEESNNSAVVDFPDNFMDQLLWEECWEEEATQHDQALSSPSGLKERVACAMGHLQEVMGERELLIQLWVPVETRSGRVLSTEEQPYSINTFSQSQSLALYRDASAGYSFAAEVGSEQLVGLPGRVFLRRMPEWTPDVRFFRKEEYPRIGYARRYQVRATLALPLFQGTSGNCVAVMEMVTTHRNLEYASQLSTICHALEAFDLRTSQTSIVPASLKVTSSSSSSSRTEVASILQGICSSHGLPLAVTWGHQDSSSCLSALISASYAADHGSRCFLAACSEHHLLGGEGIAGRAFATKKQCFATDVAIFSKWSYPLSHYAKMFDLHAAL…
AT4G38340	Plant regulator RWP-RK family protein | Chr4:17954710-17957828 FORWARD LENGTH=767 | 201606	775	188	255	149	269	PF13185.6	GAF_2	54	116	138	7,21	5,8	0,0023	0	1	CL0161	MVGPFKKILHAHNQRFPPSSSSSLDPVVDDSSRKQTRIILSYLLHLSLSLHITYSLCLLHFFFGSSNPFSPMEESNNSAVVDFPDNFMDQLLWEECWEEEATQHDQALSSPSGLKERVACAMGHLQEVMGERELLIQLWVPVETRSGRVLSTEEQPYSINTFSQSQSLALYRDASAGYSFAAEVGSEQLVGLPGRVFLRRMPEWTPDVRFFRKEEYPRIGYARRYQVRATLALPLFQGTSGNCVAVMEMVTTHRNLEYASQLSTICHALEAFDLRTSQTSIVPASLKVTSSSSSSSRTEVASILQGICSSHGLPLAVTWGHQDSSSCLSALISASYAADHGSRCFLAACSEHHLLGGEGIAGRAFATKKQCFATDVAIFSKWSYPLSHYAKMFDLHAAL…
AT4G38340	Plant regulator RWP-RK family protein | Chr4:17954710-17957828 FORWARD LENGTH=767 | 201606	775	351	417	302	431	PF13185.6	GAF_2	49	110	138	15,73	14	5,3e-06	0	0	CL0161	MVGPFKKILHAHNQRFPPSSSSSLDPVVDDSSRKQTRIILSYLLHLSLSLHITYSLCLLHFFFGSSNPFSPMEESNNSAVVDFPDNFMDQLLWEECWEEEATQHDQALSSPSGLKERVACAMGHLQEVMGERELLIQLWVPVETRSGRVLSTEEQPYSINTFSQSQSLALYRDASAGYSFAAEVGSEQLVGLPGRVFLRRMPEWTPDVRFFRKEEYPRIGYARRYQVRATLALPLFQGTSGNCVAVMEMVTTHRNLEYASQLSTICHALEAFDLRTSQTSIVPASLKVTSSSSSSSRTEVASILQGICSSHGLPLAVTWGHQDSSSCLSALISASYAADHGSRCFLAACSEHHLLGGEGIAGRAFATKKQCFATDVAIFSKWSYPLSHYAKMFDLHAAL…
AT4G38340	Plant regulator RWP-RK family protein | Chr4:17954710-17957828 FORWARD LENGTH=767 | 201606	775	186	254	138	275	PF01590.26	GAF	43	112	133	10,75	0,59	0,00023	0	0	CL0161	MVGPFKKILHAHNQRFPPSSSSSLDPVVDDSSRKQTRIILSYLLHLSLSLHITYSLCLLHFFFGSSNPFSPMEESNNSAVVDFPDNFMDQLLWEECWEEEATQHDQALSSPSGLKERVACAMGHLQEVMGERELLIQLWVPVETRSGRVLSTEEQPYSINTFSQSQSLALYRDASAGYSFAAEVGSEQLVGLPGRVFLRRMPEWTPDVRFFRKEEYPRIGYARRYQVRATLALPLFQGTSGNCVAVMEMVTTHRNLEYASQLSTICHALEAFDLRTSQTSIVPASLKVTSSSSSSSRTEVASILQGICSSHGLPLAVTWGHQDSSSCLSALISASYAADHGSRCFLAACSEHHLLGGEGIAGRAFATKKQCFATDVAIFSKWSYPLSHYAKMFDLHAAL…
AT4G38340	Plant regulator RWP-RK family protein | Chr4:17954710-17957828 FORWARD LENGTH=767 | 201606	775	356	408	299	436	PF01590.26	GAF	47	100	133	8,16	3,8	0,0015	0	1	CL0161	MVGPFKKILHAHNQRFPPSSSSSLDPVVDDSSRKQTRIILSYLLHLSLSLHITYSLCLLHFFFGSSNPFSPMEESNNSAVVDFPDNFMDQLLWEECWEEEATQHDQALSSPSGLKERVACAMGHLQEVMGERELLIQLWVPVETRSGRVLSTEEQPYSINTFSQSQSLALYRDASAGYSFAAEVGSEQLVGLPGRVFLRRMPEWTPDVRFFRKEEYPRIGYARRYQVRATLALPLFQGTSGNCVAVMEMVTTHRNLEYASQLSTICHALEAFDLRTSQTSIVPASLKVTSSSSSSSRTEVASILQGICSSHGLPLAVTWGHQDSSSCLSALISASYAADHGSRCFLAACSEHHLLGGEGIAGRAFATKKQCFATDVAIFSKWSYPLSHYAKMFDLHAAL…
AT5G05760	syntaxin of plants 31 | Chr5:1729111-1730903 REVERSE LENGTH=336 | 201606	344	133	155	131	157	PF05739.19	SNARE	12	34	53	2,83	120	26	0	0		MGSTFRDRTVELHSLSQTLKKIGAIPSVHQDEDDPASSKRSSPGSEFNKKASRIGLGIKETSQKITRLAKLAKQSTIFNDRTVEIQELTVLIRNDITGLNMALSDLQTLQNMELADGNYSQDQVGHYTAVCDDLKTRLMGATKQLQDVLTTRSENMKAHENRKQLFSTKNAVDSPPQNNAKSVPEPPPWSSSSNPFGNLQQPLLPPLNTGAPPGSQLRRRSAIENAPSQQMEMSLLQQTVPKQENYSQSRAVALHSVESRITELSGIFPQLATMVTQQGELAIRIDDNMDESLVNVEGARSALLQHLTRISSNRWLMMKIFAVIILFLIVFLFFVA
AT5G05760	syntaxin of plants 31 | Chr5:1729111-1730903 REVERSE LENGTH=336 | 201606	344	281	332	280	332	PF05739.19	SNARE	2	53	53	48,06	8,7e-13	1,9e-16	1	0		MGSTFRDRTVELHSLSQTLKKIGAIPSVHQDEDDPASSKRSSPGSEFNKKASRIGLGIKETSQKITRLAKLAKQSTIFNDRTVEIQELTVLIRNDITGLNMALSDLQTLQNMELADGNYSQDQVGHYTAVCDDLKTRLMGATKQLQDVLTTRSENMKAHENRKQLFSTKNAVDSPPQNNAKSVPEPPPWSSSSNPFGNLQQPLLPPLNTGAPPGSQLRRRSAIENAPSQQMEMSLLQQTVPKQENYSQSRAVALHSVESRITELSGIFPQLATMVTQQGELAIRIDDNMDESLVNVEGARSALLQHLTRISSNRWLMMKIFAVIILFLIVFLFFVA
AT5G05760	syntaxin of plants 31 | Chr5:1729111-1730903 REVERSE LENGTH=336 | 201606	344	245	279	221	279	PF00804.25	Syntaxin	166	200	200	17,73	0,0022	4,8e-07	0	0	CL0445	MGSTFRDRTVELHSLSQTLKKIGAIPSVHQDEDDPASSKRSSPGSEFNKKASRIGLGIKETSQKITRLAKLAKQSTIFNDRTVEIQELTVLIRNDITGLNMALSDLQTLQNMELADGNYSQDQVGHYTAVCDDLKTRLMGATKQLQDVLTTRSENMKAHENRKQLFSTKNAVDSPPQNNAKSVPEPPPWSSSSNPFGNLQQPLLPPLNTGAPPGSQLRRRSAIENAPSQQMEMSLLQQTVPKQENYSQSRAVALHSVESRITELSGIFPQLATMVTQQGELAIRIDDNMDESLVNVEGARSALLQHLTRISSNRWLMMKIFAVIILFLIVFLFFVA
AT5G35840	phytochrome C | Chr5:14008049-14011619 FORWARD LENGTH=1111 | 201606	1119	406	580	404	582	PF00360.20	PHY	3	181	183	185,75	4,7e-55	2,6e-58	1	0	CL0161	MSSNTSRSCSTRSRQNSRVSSQVLVDAKLHGNFEESERLFDYSASINLNMPSSSCEIPSSAVSTYLQKIQRGMLIQPFGCLIVVDEKNLKVIAFSENTQEMLGLIPHTVPSMEQREALTIGTDVKSLFLSPGCSALEKAVDFGEISILNPITLHCRSSSKPFYAILHRIEEGLVIDLEPVSPDEVPVTAAGALRSYKLAAKSISRLQALPSGNMLLLCDALVKEVSELTGYDRVMVYKFHEDGHGEVIAECCREDMEPYLGLHYSATDIPQASRFLFMRNKVRMICDCSAVPVKVVQDKSLSQPISLSGSTLRAPHGCHAQYMSNMGSVASLVMSVTINGSDSDEMNRDLQTGRHLWGLVVCHHASPRFVPFPLRYACEFLTQVFGVQINKEAESAVLL…
AT5G35840	phytochrome C | Chr5:14008049-14011619 FORWARD LENGTH=1111 | 201606	1119	607	721	606	721	PF00989.25	PAS	2	113	113	88,22	3,4e-25	1,9e-28	1	0	CL0183	MSSNTSRSCSTRSRQNSRVSSQVLVDAKLHGNFEESERLFDYSASINLNMPSSSCEIPSSAVSTYLQKIQRGMLIQPFGCLIVVDEKNLKVIAFSENTQEMLGLIPHTVPSMEQREALTIGTDVKSLFLSPGCSALEKAVDFGEISILNPITLHCRSSSKPFYAILHRIEEGLVIDLEPVSPDEVPVTAAGALRSYKLAAKSISRLQALPSGNMLLLCDALVKEVSELTGYDRVMVYKFHEDGHGEVIAECCREDMEPYLGLHYSATDIPQASRFLFMRNKVRMICDCSAVPVKVVQDKSLSQPISLSGSTLRAPHGCHAQYMSNMGSVASLVMSVTINGSDSDEMNRDLQTGRHLWGLVVCHHASPRFVPFPLRYACEFLTQVFGVQINKEAESAVLL…
AT5G35840	phytochrome C | Chr5:14008049-14011619 FORWARD LENGTH=1111 | 201606	1119	737	860	736	862	PF00989.25	PAS	2	111	113	90,81	5,4e-26	3e-29	1	0	CL0183	MSSNTSRSCSTRSRQNSRVSSQVLVDAKLHGNFEESERLFDYSASINLNMPSSSCEIPSSAVSTYLQKIQRGMLIQPFGCLIVVDEKNLKVIAFSENTQEMLGLIPHTVPSMEQREALTIGTDVKSLFLSPGCSALEKAVDFGEISILNPITLHCRSSSKPFYAILHRIEEGLVIDLEPVSPDEVPVTAAGALRSYKLAAKSISRLQALPSGNMLLLCDALVKEVSELTGYDRVMVYKFHEDGHGEVIAECCREDMEPYLGLHYSATDIPQASRFLFMRNKVRMICDCSAVPVKVVQDKSLSQPISLSGSTLRAPHGCHAQYMSNMGSVASLVMSVTINGSDSDEMNRDLQTGRHLWGLVVCHHASPRFVPFPLRYACEFLTQVFGVQINKEAESAVLL…
AT5G35840	phytochrome C | Chr5:14008049-14011619 FORWARD LENGTH=1111 | 201606	1119	65	180	64	180	PF08446.11	PAS_2	2	107	107	133,5	4,2e-39	2,4e-42	1	0	CL0183	MSSNTSRSCSTRSRQNSRVSSQVLVDAKLHGNFEESERLFDYSASINLNMPSSSCEIPSSAVSTYLQKIQRGMLIQPFGCLIVVDEKNLKVIAFSENTQEMLGLIPHTVPSMEQREALTIGTDVKSLFLSPGCSALEKAVDFGEISILNPITLHCRSSSKPFYAILHRIEEGLVIDLEPVSPDEVPVTAAGALRSYKLAAKSISRLQALPSGNMLLLCDALVKEVSELTGYDRVMVYKFHEDGHGEVIAECCREDMEPYLGLHYSATDIPQASRFLFMRNKVRMICDCSAVPVKVVQDKSLSQPISLSGSTLRAPHGCHAQYMSNMGSVASLVMSVTINGSDSDEMNRDLQTGRHLWGLVVCHHASPRFVPFPLRYACEFLTQVFGVQINKEAESAVLL…
AT5G35840	phytochrome C | Chr5:14008049-14011619 FORWARD LENGTH=1111 | 201606	1119	214	392	213	393	PF01590.26	GAF	2	132	133	119,26	1,8e-34	9,8e-38	1	0	CL0161	MSSNTSRSCSTRSRQNSRVSSQVLVDAKLHGNFEESERLFDYSASINLNMPSSSCEIPSSAVSTYLQKIQRGMLIQPFGCLIVVDEKNLKVIAFSENTQEMLGLIPHTVPSMEQREALTIGTDVKSLFLSPGCSALEKAVDFGEISILNPITLHCRSSSKPFYAILHRIEEGLVIDLEPVSPDEVPVTAAGALRSYKLAAKSISRLQALPSGNMLLLCDALVKEVSELTGYDRVMVYKFHEDGHGEVIAECCREDMEPYLGLHYSATDIPQASRFLFMRNKVRMICDCSAVPVKVVQDKSLSQPISLSGSTLRAPHGCHAQYMSNMGSVASLVMSVTINGSDSDEMNRDLQTGRHLWGLVVCHHASPRFVPFPLRYACEFLTQVFGVQINKEAESAVLL…
AT5G35840	phytochrome C | Chr5:14008049-14011619 FORWARD LENGTH=1111 | 201606	1119	615	725	612	726	PF08448.10	PAS_4	4	109	110	32,34	9e-08	5e-11	1	1	CL0183	MSSNTSRSCSTRSRQNSRVSSQVLVDAKLHGNFEESERLFDYSASINLNMPSSSCEIPSSAVSTYLQKIQRGMLIQPFGCLIVVDEKNLKVIAFSENTQEMLGLIPHTVPSMEQREALTIGTDVKSLFLSPGCSALEKAVDFGEISILNPITLHCRSSSKPFYAILHRIEEGLVIDLEPVSPDEVPVTAAGALRSYKLAAKSISRLQALPSGNMLLLCDALVKEVSELTGYDRVMVYKFHEDGHGEVIAECCREDMEPYLGLHYSATDIPQASRFLFMRNKVRMICDCSAVPVKVVQDKSLSQPISLSGSTLRAPHGCHAQYMSNMGSVASLVMSVTINGSDSDEMNRDLQTGRHLWGLVVCHHASPRFVPFPLRYACEFLTQVFGVQINKEAESAVLL…
AT5G35840	phytochrome C | Chr5:14008049-14011619 FORWARD LENGTH=1111 | 201606	1119	751	860	747	864	PF08448.10	PAS_4	7	103	110	13,73	55	3e-05	0	1	CL0183	MSSNTSRSCSTRSRQNSRVSSQVLVDAKLHGNFEESERLFDYSASINLNMPSSSCEIPSSAVSTYLQKIQRGMLIQPFGCLIVVDEKNLKVIAFSENTQEMLGLIPHTVPSMEQREALTIGTDVKSLFLSPGCSALEKAVDFGEISILNPITLHCRSSSKPFYAILHRIEEGLVIDLEPVSPDEVPVTAAGALRSYKLAAKSISRLQALPSGNMLLLCDALVKEVSELTGYDRVMVYKFHEDGHGEVIAECCREDMEPYLGLHYSATDIPQASRFLFMRNKVRMICDCSAVPVKVVQDKSLSQPISLSGSTLRAPHGCHAQYMSNMGSVASLVMSVTINGSDSDEMNRDLQTGRHLWGLVVCHHASPRFVPFPLRYACEFLTQVFGVQINKEAESAVLL…
AT5G35840	phytochrome C | Chr5:14008049-14011619 FORWARD LENGTH=1111 | 201606	1119	618	721	616	723	PF13426.7	PAS_9	3	102	104	18,39	0,0019	1,1e-06	1	1	CL0183	MSSNTSRSCSTRSRQNSRVSSQVLVDAKLHGNFEESERLFDYSASINLNMPSSSCEIPSSAVSTYLQKIQRGMLIQPFGCLIVVDEKNLKVIAFSENTQEMLGLIPHTVPSMEQREALTIGTDVKSLFLSPGCSALEKAVDFGEISILNPITLHCRSSSKPFYAILHRIEEGLVIDLEPVSPDEVPVTAAGALRSYKLAAKSISRLQALPSGNMLLLCDALVKEVSELTGYDRVMVYKFHEDGHGEVIAECCREDMEPYLGLHYSATDIPQASRFLFMRNKVRMICDCSAVPVKVVQDKSLSQPISLSGSTLRAPHGCHAQYMSNMGSVASLVMSVTINGSDSDEMNRDLQTGRHLWGLVVCHHASPRFVPFPLRYACEFLTQVFGVQINKEAESAVLL…
AT5G35840	phytochrome C | Chr5:14008049-14011619 FORWARD LENGTH=1111 | 201606	1119	751	859	750	860	PF13426.7	PAS_9	3	99	104	17,89	0,0028	1,6e-06	1	1	CL0183	MSSNTSRSCSTRSRQNSRVSSQVLVDAKLHGNFEESERLFDYSASINLNMPSSSCEIPSSAVSTYLQKIQRGMLIQPFGCLIVVDEKNLKVIAFSENTQEMLGLIPHTVPSMEQREALTIGTDVKSLFLSPGCSALEKAVDFGEISILNPITLHCRSSSKPFYAILHRIEEGLVIDLEPVSPDEVPVTAAGALRSYKLAAKSISRLQALPSGNMLLLCDALVKEVSELTGYDRVMVYKFHEDGHGEVIAECCREDMEPYLGLHYSATDIPQASRFLFMRNKVRMICDCSAVPVKVVQDKSLSQPISLSGSTLRAPHGCHAQYMSNMGSVASLVMSVTINGSDSDEMNRDLQTGRHLWGLVVCHHASPRFVPFPLRYACEFLTQVFGVQINKEAESAVLL…
AT5G35840	phytochrome C | Chr5:14008049-14011619 FORWARD LENGTH=1111 | 201606	1119	994	1093	994	1109	PF02518.26	HATPase_c	1	94	112	34,12	3,1e-08	1,7e-11	1	0	CL0025	MSSNTSRSCSTRSRQNSRVSSQVLVDAKLHGNFEESERLFDYSASINLNMPSSSCEIPSSAVSTYLQKIQRGMLIQPFGCLIVVDEKNLKVIAFSENTQEMLGLIPHTVPSMEQREALTIGTDVKSLFLSPGCSALEKAVDFGEISILNPITLHCRSSSKPFYAILHRIEEGLVIDLEPVSPDEVPVTAAGALRSYKLAAKSISRLQALPSGNMLLLCDALVKEVSELTGYDRVMVYKFHEDGHGEVIAECCREDMEPYLGLHYSATDIPQASRFLFMRNKVRMICDCSAVPVKVVQDKSLSQPISLSGSTLRAPHGCHAQYMSNMGSVASLVMSVTINGSDSDEMNRDLQTGRHLWGLVVCHHASPRFVPFPLRYACEFLTQVFGVQINKEAESAVLL…
AT5G35840	phytochrome C | Chr5:14008049-14011619 FORWARD LENGTH=1111 | 201606	1119	611	658	610	672	PF13188.7	PAS_8	6	52	67	14,36	0,03	1,7e-05	1	1	CL0183	MSSNTSRSCSTRSRQNSRVSSQVLVDAKLHGNFEESERLFDYSASINLNMPSSSCEIPSSAVSTYLQKIQRGMLIQPFGCLIVVDEKNLKVIAFSENTQEMLGLIPHTVPSMEQREALTIGTDVKSLFLSPGCSALEKAVDFGEISILNPITLHCRSSSKPFYAILHRIEEGLVIDLEPVSPDEVPVTAAGALRSYKLAAKSISRLQALPSGNMLLLCDALVKEVSELTGYDRVMVYKFHEDGHGEVIAECCREDMEPYLGLHYSATDIPQASRFLFMRNKVRMICDCSAVPVKVVQDKSLSQPISLSGSTLRAPHGCHAQYMSNMGSVASLVMSVTINGSDSDEMNRDLQTGRHLWGLVVCHHASPRFVPFPLRYACEFLTQVFGVQINKEAESAVLL…
AT5G35840	phytochrome C | Chr5:14008049-14011619 FORWARD LENGTH=1111 | 201606	1119	751	792	750	806	PF13188.7	PAS_8	13	52	67	7,09	5,7	0,0032	0	1	CL0183	MSSNTSRSCSTRSRQNSRVSSQVLVDAKLHGNFEESERLFDYSASINLNMPSSSCEIPSSAVSTYLQKIQRGMLIQPFGCLIVVDEKNLKVIAFSENTQEMLGLIPHTVPSMEQREALTIGTDVKSLFLSPGCSALEKAVDFGEISILNPITLHCRSSSKPFYAILHRIEEGLVIDLEPVSPDEVPVTAAGALRSYKLAAKSISRLQALPSGNMLLLCDALVKEVSELTGYDRVMVYKFHEDGHGEVIAECCREDMEPYLGLHYSATDIPQASRFLFMRNKVRMICDCSAVPVKVVQDKSLSQPISLSGSTLRAPHGCHAQYMSNMGSVASLVMSVTINGSDSDEMNRDLQTGRHLWGLVVCHHASPRFVPFPLRYACEFLTQVFGVQINKEAESAVLL…
AT5G35840	phytochrome C | Chr5:14008049-14011619 FORWARD LENGTH=1111 | 201606	1119	631	684	628	686	PF08447.12	PAS_3	4	59	89	10,01	0,81	0,00045	0	1	CL0183	MSSNTSRSCSTRSRQNSRVSSQVLVDAKLHGNFEESERLFDYSASINLNMPSSSCEIPSSAVSTYLQKIQRGMLIQPFGCLIVVDEKNLKVIAFSENTQEMLGLIPHTVPSMEQREALTIGTDVKSLFLSPGCSALEKAVDFGEISILNPITLHCRSSSKPFYAILHRIEEGLVIDLEPVSPDEVPVTAAGALRSYKLAAKSISRLQALPSGNMLLLCDALVKEVSELTGYDRVMVYKFHEDGHGEVIAECCREDMEPYLGLHYSATDIPQASRFLFMRNKVRMICDCSAVPVKVVQDKSLSQPISLSGSTLRAPHGCHAQYMSNMGSVASLVMSVTINGSDSDEMNRDLQTGRHLWGLVVCHHASPRFVPFPLRYACEFLTQVFGVQINKEAESAVLL…
AT5G35840	phytochrome C | Chr5:14008049-14011619 FORWARD LENGTH=1111 | 201606	1119	764	857	762	859	PF08447.12	PAS_3	4	87	89	4,59	40	22	0	1	CL0183	MSSNTSRSCSTRSRQNSRVSSQVLVDAKLHGNFEESERLFDYSASINLNMPSSSCEIPSSAVSTYLQKIQRGMLIQPFGCLIVVDEKNLKVIAFSENTQEMLGLIPHTVPSMEQREALTIGTDVKSLFLSPGCSALEKAVDFGEISILNPITLHCRSSSKPFYAILHRIEEGLVIDLEPVSPDEVPVTAAGALRSYKLAAKSISRLQALPSGNMLLLCDALVKEVSELTGYDRVMVYKFHEDGHGEVIAECCREDMEPYLGLHYSATDIPQASRFLFMRNKVRMICDCSAVPVKVVQDKSLSQPISLSGSTLRAPHGCHAQYMSNMGSVASLVMSVTINGSDSDEMNRDLQTGRHLWGLVVCHHASPRFVPFPLRYACEFLTQVFGVQINKEAESAVLL…
AT5G40270	HD domain-containing metal-dependent phosphohydrolase family protein | Chr5:16093394-16097093 REVERSE LENGTH=473 | 201606	481	76	216	76	217	PF01966.22	HD	1	121	122	51,97	7,7e-14	8,5e-18	1	0	CL0237	MGAYCDENLSSLPVFSSGAPANELRFSKHVYDNVHGNIYLDPLCLKFIDTEQFQRLRELKQLGVTNMVYPGAVHSRFEHSLGVYWLAGETAQRLKNFQGMELGIDNYDLQTVRLAGLLHDIGHGPFSHMFEREFLPKVISDCQWSHELMSVNMIDHMVDTHHIDIDAQMLKRVKDMILASTEFSQLKGNAEKRFLYDIVANGRNGIDVDKFDYLVRDSRACGLGSNFQFQRLTETMRVLDNEICFRAKEYLSVHKLFATRADLYRTVYTHSKVKAIELMIVDAMVKANNHLEISSMINDPSEYWKLDDTILKTIEIAPDPELAEAKELILRVRRRQLYQFCNEYAVPKDKIDHFKAVTPQDIICSQKHTSLTLKEEDIAVTNVKIDLARGRENPLECIN…
AT5G40290	HD domain-containing metal-dependent phosphohydrolase family protein | Chr5:16105259-16108501 REVERSE LENGTH=448 | 201606	456	69	208	69	210	PF01966.22	HD	1	120	122	49,45	4,6e-13	5,2e-17	1	0	CL0237	MGEYCNEDLSCFPANELRFSKHVHDNVHGNIYLDPLCLKFIDTEQFQRLRELKQLGVTNMVYPGAVHSRFEHSLGVYWLAGETVQRLKTFQGMELGIDNHDLQTVRLAGLLHDIGHGPFSHMFEREFLPKVISGCQWSHELMSINMIDYIVDTHHIDVDAKMLKRVKDMILASTEVSELKGNAEKRFLYDIVANGRNGIDVDKFDYIVRDSRACGLGCNFQFQRLTEPMRVIDNEICYPAKEYRTVHKLFATRADLCGTVYMHPKKMAIELMIVDAMVKANNVLEISSMINDPSQYWKLDDTILKTIERSPDPELAEAKELILRLSRRHLYQFCNEYAVPKDKIDHFKPITPEDIICFSEEDIAVTNVKIDLARGRENPLECINFYKDYNSAEKFVIPE…
AT5G41315	basic helix-loop-helix (bHLH) DNA-binding superfamily protein | Chr5:16529457-16532866 FORWARD LENGTH=637 | 201606	645	14	206	14	206	PF14215.6	bHLH-MYC_N	1	175	175	176,22	7e-52	7,8e-56	1	0	CL0161	MATGQNRTTVPENLKKHLAVSVRNIQWSYGIFWSVSASQSGVLEWGDGYYNGDIKTRKTIQASEIKADQLGLRRSEQLSELYESLSVAESSSSGVAAGSQVTRRASAAALSPEDLADTEWYYLVCMSFVFNIGEGMPGRTFANGEPIWLCNAHTADSKVFSRSLLAKSAAVKTVVCFPFLGGVVEIGTTEHITEDMNVIQCVKTSFLEAPDPYATILPARSDYHIDNVLDPQQILGDEIYAPMFSTEPFPTASPSRTTNGFDQEHEQVADDHDSFMTERITGGASQVQSWQLMDDELSNCVHQSLNSSDCVSQTFVEGAAGRVAYGARKSRVQRLGQIQEQQRNVKTLSFDPRNDDVHYQSVISTIFKTNHQLILGPQFRNCDKQSSFTRWKKSSSSSS…
AT5G41315	basic helix-loop-helix (bHLH) DNA-binding superfamily protein | Chr5:16529457-16532866 FORWARD LENGTH=637 | 201606	645	441	487	439	487	PF00010.26	HLH	4	53	53	45,85	4,2e-12	4,6e-16	1	0		MATGQNRTTVPENLKKHLAVSVRNIQWSYGIFWSVSASQSGVLEWGDGYYNGDIKTRKTIQASEIKADQLGLRRSEQLSELYESLSVAESSSSGVAAGSQVTRRASAAALSPEDLADTEWYYLVCMSFVFNIGEGMPGRTFANGEPIWLCNAHTADSKVFSRSLLAKSAAVKTVVCFPFLGGVVEIGTTEHITEDMNVIQCVKTSFLEAPDPYATILPARSDYHIDNVLDPQQILGDEIYAPMFSTEPFPTASPSRTTNGFDQEHEQVADDHDSFMTERITGGASQVQSWQLMDDELSNCVHQSLNSSDCVSQTFVEGAAGRVAYGARKSRVQRLGQIQEQQRNVKTLSFDPRNDDVHYQSVISTIFKTNHQLILGPQFRNCDKQSSFTRWKKSSSSSS…
AT5G48660	B-cell receptor-associated protein 31-like protein | Chr5:19736986-19738327 FORWARD LENGTH=219 | 201606	227	102	201	99	206	PF05266.14	DUF724	84	183	188	23,1	5,4e-05	1,1e-07	0	0		MIQLLFLVLFVEGAIAFLLLIKIGPLRELVIKSLDQMKMGKGPATVKTIAGTMSVILFSNLMSIVKIQNKGAKLGTMSPMDQVLWRTHLLEASLLGVVLFLGFIIDRMHHYLRKLINLRSNVGSSKEELEQLQKERTELKEKEEKASKEIKQLQVKLSSITERLKKAETESKEKEKKLETAETHVTALQKQSAELLLEYDRLLEDNQHLQSQILGKTKS
AT5G48660	B-cell receptor-associated protein 31-like protein | Chr5:19736986-19738327 FORWARD LENGTH=219 | 201606	227	125	204	92	218	PF14362.6	DUF4407	131	220	298	17,55	2	3,9e-06	0	0		MIQLLFLVLFVEGAIAFLLLIKIGPLRELVIKSLDQMKMGKGPATVKTIAGTMSVILFSNLMSIVKIQNKGAKLGTMSPMDQVLWRTHLLEASLLGVVLFLGFIIDRMHHYLRKLINLRSNVGSSKEELEQLQKERTELKEKEEKASKEIKQLQVKLSSITERLKKAETESKEKEKKLETAETHVTALQKQSAELLLEYDRLLEDNQHLQSQILGKTKS
AT5G48660	B-cell receptor-associated protein 31-like protein | Chr5:19736986-19738327 FORWARD LENGTH=219 | 201606	227	123	207	115	218	PF09744.9	Jnk-SapK_ap_N	53	141	156	17,21	0,0045	8,9e-06	0	0		MIQLLFLVLFVEGAIAFLLLIKIGPLRELVIKSLDQMKMGKGPATVKTIAGTMSVILFSNLMSIVKIQNKGAKLGTMSPMDQVLWRTHLLEASLLGVVLFLGFIIDRMHHYLRKLINLRSNVGSSKEELEQLQKERTELKEKEEKASKEIKQLQVKLSSITERLKKAETESKEKEKKLETAETHVTALQKQSAELLLEYDRLLEDNQHLQSQILGKTKS
AT5G48660	B-cell receptor-associated protein 31-like protein | Chr5:19736986-19738327 FORWARD LENGTH=219 | 201606	227	121	212	106	218	PF14932.6	HAUS-augmin3	72	160	260	16,77	4	7,8e-06	0	0		MIQLLFLVLFVEGAIAFLLLIKIGPLRELVIKSLDQMKMGKGPATVKTIAGTMSVILFSNLMSIVKIQNKGAKLGTMSPMDQVLWRTHLLEASLLGVVLFLGFIIDRMHHYLRKLINLRSNVGSSKEELEQLQKERTELKEKEEKASKEIKQLQVKLSSITERLKKAETESKEKEKKLETAETHVTALQKQSAELLLEYDRLLEDNQHLQSQILGKTKS
AT5G48660	B-cell receptor-associated protein 31-like protein | Chr5:19736986-19738327 FORWARD LENGTH=219 | 201606	227	114	195	107	197	PF10473.9	CENP-F_leu_zip	60	138	140	16,84	0,0051	1e-05	0	0		MIQLLFLVLFVEGAIAFLLLIKIGPLRELVIKSLDQMKMGKGPATVKTIAGTMSVILFSNLMSIVKIQNKGAKLGTMSPMDQVLWRTHLLEASLLGVVLFLGFIIDRMHHYLRKLINLRSNVGSSKEELEQLQKERTELKEKEEKASKEIKQLQVKLSSITERLKKAETESKEKEKKLETAETHVTALQKQSAELLLEYDRLLEDNQHLQSQILGKTKS
AT5G48660	B-cell receptor-associated protein 31-like protein | Chr5:19736986-19738327 FORWARD LENGTH=219 | 201606	227	105	205	101	210	PF00261.20	Tropomyosin	133	233	237	16,26	0,0049	9,6e-06	0	0	CL0452	MIQLLFLVLFVEGAIAFLLLIKIGPLRELVIKSLDQMKMGKGPATVKTIAGTMSVILFSNLMSIVKIQNKGAKLGTMSPMDQVLWRTHLLEASLLGVVLFLGFIIDRMHHYLRKLINLRSNVGSSKEELEQLQKERTELKEKEEKASKEIKQLQVKLSSITERLKKAETESKEKEKKLETAETHVTALQKQSAELLLEYDRLLEDNQHLQSQILGKTKS
AT5G48660	B-cell receptor-associated protein 31-like protein | Chr5:19736986-19738327 FORWARD LENGTH=219 | 201606	227	112	213	88	215	PF06785.11	UPF0242	74	179	193	15,48	14	2,8e-05	0	0		MIQLLFLVLFVEGAIAFLLLIKIGPLRELVIKSLDQMKMGKGPATVKTIAGTMSVILFSNLMSIVKIQNKGAKLGTMSPMDQVLWRTHLLEASLLGVVLFLGFIIDRMHHYLRKLINLRSNVGSSKEELEQLQKERTELKEKEEKASKEIKQLQVKLSSITERLKKAETESKEKEKKLETAETHVTALQKQSAELLLEYDRLLEDNQHLQSQILGKTKS
AT5G48660	B-cell receptor-associated protein 31-like protein | Chr5:19736986-19738327 FORWARD LENGTH=219 | 201606	227	130	195	108	218	PF13851.6	GAS	29	94	200	14,95	12	2,4e-05	0	0		MIQLLFLVLFVEGAIAFLLLIKIGPLRELVIKSLDQMKMGKGPATVKTIAGTMSVILFSNLMSIVKIQNKGAKLGTMSPMDQVLWRTHLLEASLLGVVLFLGFIIDRMHHYLRKLINLRSNVGSSKEELEQLQKERTELKEKEEKASKEIKQLQVKLSSITERLKKAETESKEKEKKLETAETHVTALQKQSAELLLEYDRLLEDNQHLQSQILGKTKS
AT5G48660	B-cell receptor-associated protein 31-like protein | Chr5:19736986-19738327 FORWARD LENGTH=219 | 201606	227	117	143	116	144	PF02183.18	HALZ	16	42	43	7,28	5,6	11	0	0		MIQLLFLVLFVEGAIAFLLLIKIGPLRELVIKSLDQMKMGKGPATVKTIAGTMSVILFSNLMSIVKIQNKGAKLGTMSPMDQVLWRTHLLEASLLGVVLFLGFIIDRMHHYLRKLINLRSNVGSSKEELEQLQKERTELKEKEEKASKEIKQLQVKLSSITERLKKAETESKEKEKKLETAETHVTALQKQSAELLLEYDRLLEDNQHLQSQILGKTKS
AT5G48660	B-cell receptor-associated protein 31-like protein | Chr5:19736986-19738327 FORWARD LENGTH=219 | 201606	227	187	213	183	215	PF02183.18	HALZ	9	35	43	16,24	0,0088	1,7e-05	0	0		MIQLLFLVLFVEGAIAFLLLIKIGPLRELVIKSLDQMKMGKGPATVKTIAGTMSVILFSNLMSIVKIQNKGAKLGTMSPMDQVLWRTHLLEASLLGVVLFLGFIIDRMHHYLRKLINLRSNVGSSKEELEQLQKERTELKEKEEKASKEIKQLQVKLSSITERLKKAETESKEKEKKLETAETHVTALQKQSAELLLEYDRLLEDNQHLQSQILGKTKS
AT5G48660	B-cell receptor-associated protein 31-like protein | Chr5:19736986-19738327 FORWARD LENGTH=219 | 201606	227	123	209	108	214	PF08614.11	ATG16	98	184	200	15,73	13	2,6e-05	0	0		MIQLLFLVLFVEGAIAFLLLIKIGPLRELVIKSLDQMKMGKGPATVKTIAGTMSVILFSNLMSIVKIQNKGAKLGTMSPMDQVLWRTHLLEASLLGVVLFLGFIIDRMHHYLRKLINLRSNVGSSKEELEQLQKERTELKEKEEKASKEIKQLQVKLSSITERLKKAETESKEKEKKLETAETHVTALQKQSAELLLEYDRLLEDNQHLQSQILGKTKS
AT5G67530	plant U-box 49 | Chr5:26941260-26943878 FORWARD LENGTH=595 | 201606	603	345	495	345	496	PF00160.21	Pro_isomerase	1	157	158	164,72	1,9e-48	5,3e-52	1	0	CL0475	MGKKQHSKDRMFITKTEWATEWGGAKSKENRTPFKSLPYYCCALTFLPFEDPVCTIDGSVFEITTIVPYIRKFGKHPVTGAPLKGEDLIPLIFHKNSEGEYHCPVLNKVFTEFTHIVAVKTTGNVFCYEAIKELNIKTKNWKELLTEEPFTRADLITIQNPNAVDGKVTVEFDHVKNGLKIDDEELKKMNSDPAYNINVSGDIKHMLADLGTDKAKEIALHGGGGNKARNERAAAIAAILESRSKIKEVSKAEQPKQTYSVVDAASASVFGRSADAAKAGSSDKTAARIAMHMAGDRTPVNSKMVKSRYSSGAASRSFTSSAFTPVTKNDFELIKVEKNPKKKGYVQFQTTHGDLNIELHCDIAPRACENFITLCERGYYNGVAFHRSIRNFMIQGGDP…
AT5G67530	plant U-box 49 | Chr5:26941260-26943878 FORWARD LENGTH=595 | 201606	603	95	168	91	329	PF04641.12	Rtf2	109	178	262	19,09	0,00067	1,9e-07	0	0	CL0229	MGKKQHSKDRMFITKTEWATEWGGAKSKENRTPFKSLPYYCCALTFLPFEDPVCTIDGSVFEITTIVPYIRKFGKHPVTGAPLKGEDLIPLIFHKNSEGEYHCPVLNKVFTEFTHIVAVKTTGNVFCYEAIKELNIKTKNWKELLTEEPFTRADLITIQNPNAVDGKVTVEFDHVKNGLKIDDEELKKMNSDPAYNINVSGDIKHMLADLGTDKAKEIALHGGGGNKARNERAAAIAAILESRSKIKEVSKAEQPKQTYSVVDAASASVFGRSADAAKAGSSDKTAARIAMHMAGDRTPVNSKMVKSRYSSGAASRSFTSSAFTPVTKNDFELIKVEKNPKKKGYVQFQTTHGDLNIELHCDIAPRACENFITLCERGYYNGVAFHRSIRNFMIQGGDP…
AT5G67530	plant U-box 49 | Chr5:26941260-26943878 FORWARD LENGTH=595 | 201606	603	39	70	15	73	PF15906.5	zf-NOSIP	40	71	75	17,31	0,0039	1,1e-06	0	0	CL0229	MGKKQHSKDRMFITKTEWATEWGGAKSKENRTPFKSLPYYCCALTFLPFEDPVCTIDGSVFEITTIVPYIRKFGKHPVTGAPLKGEDLIPLIFHKNSEGEYHCPVLNKVFTEFTHIVAVKTTGNVFCYEAIKELNIKTKNWKELLTEEPFTRADLITIQNPNAVDGKVTVEFDHVKNGLKIDDEELKKMNSDPAYNINVSGDIKHMLADLGTDKAKEIALHGGGGNKARNERAAAIAAILESRSKIKEVSKAEQPKQTYSVVDAASASVFGRSADAAKAGSSDKTAARIAMHMAGDRTPVNSKMVKSRYSSGAASRSFTSSAFTPVTKNDFELIKVEKNPKKKGYVQFQTTHGDLNIELHCDIAPRACENFITLCERGYYNGVAFHRSIRNFMIQGGDP…
AT5G67530	plant U-box 49 | Chr5:26941260-26943878 FORWARD LENGTH=595 | 201606	603	39	90	38	97	PF04564.15	U-box	4	56	73	15,81	12	3,3e-06	0	1	CL0229	MGKKQHSKDRMFITKTEWATEWGGAKSKENRTPFKSLPYYCCALTFLPFEDPVCTIDGSVFEITTIVPYIRKFGKHPVTGAPLKGEDLIPLIFHKNSEGEYHCPVLNKVFTEFTHIVAVKTTGNVFCYEAIKELNIKTKNWKELLTEEPFTRADLITIQNPNAVDGKVTVEFDHVKNGLKIDDEELKKMNSDPAYNINVSGDIKHMLADLGTDKAKEIALHGGGGNKARNERAAAIAAILESRSKIKEVSKAEQPKQTYSVVDAASASVFGRSADAAKAGSSDKTAARIAMHMAGDRTPVNSKMVKSRYSSGAASRSFTSSAFTPVTKNDFELIKVEKNPKKKGYVQFQTTHGDLNIELHCDIAPRACENFITLCERGYYNGVAFHRSIRNFMIQGGDP…
AT5G67580	Homeodomain-like/winged-helix DNA-binding family protein | Chr5:26955843-26957073 REVERSE LENGTH=299 | 201606	307	5	55	5	56	PF00249.31	Myb_DNA-binding	1	44	46	37,06	2,7e-09	6,1e-13	1	0	CL0123	MGAPKQKWTPEEEAALKAGVLKHGTGKWRTILSDTEFSLILKSRSNVDLKDKWRNISVTALWGSRKKAKLALKRTPPGTKQDDNNTALTIVALTNDDERAKPTSPGGSGGGSPRTCASKRSITSLDKIIFEAITNLRELRGSDRTSIFLYIEENFKTPPNMKRHVAVRLKHLSSNGTLVKIKHKYRFSSNFIPAGARQKAPQLFLEGNNKKDPTKPEENGANSLTKFRVDGELYMIKGMTAQEAAEAAARAVAEAEFAITEAEQAAKEAERAEAEAEAAQIFAKAAMKALKFRIRNHPW
AT5G67580	Homeodomain-like/winged-helix DNA-binding family protein | Chr5:26955843-26957073 REVERSE LENGTH=299 | 201606	307	124	182	123	187	PF00538.19	Linker_histone	3	63	74	36,09	6,2e-09	1,4e-12	1	0	CL0123	MGAPKQKWTPEEEAALKAGVLKHGTGKWRTILSDTEFSLILKSRSNVDLKDKWRNISVTALWGSRKKAKLALKRTPPGTKQDDNNTALTIVALTNDDERAKPTSPGGSGGGSPRTCASKRSITSLDKIIFEAITNLRELRGSDRTSIFLYIEENFKTPPNMKRHVAVRLKHLSSNGTLVKIKHKYRFSSNFIPAGARQKAPQLFLEGNNKKDPTKPEENGANSLTKFRVDGELYMIKGMTAQEAAEAAARAVAEAEFAITEAEQAAKEAERAEAEAEAAQIFAKAAMKALKFRIRNHPW
AT5G67580	Homeodomain-like/winged-helix DNA-binding family protein | Chr5:26955843-26957073 REVERSE LENGTH=299 | 201606	307	8	57	8	75	PF13921.6	Myb_DNA-bind_6	1	44	60	25,22	1,4e-05	3,2e-09	1	1	CL0123	MGAPKQKWTPEEEAALKAGVLKHGTGKWRTILSDTEFSLILKSRSNVDLKDKWRNISVTALWGSRKKAKLALKRTPPGTKQDDNNTALTIVALTNDDERAKPTSPGGSGGGSPRTCASKRSITSLDKIIFEAITNLRELRGSDRTSIFLYIEENFKTPPNMKRHVAVRLKHLSSNGTLVKIKHKYRFSSNFIPAGARQKAPQLFLEGNNKKDPTKPEENGANSLTKFRVDGELYMIKGMTAQEAAEAAARAVAEAEFAITEAEQAAKEAERAEAEAEAAQIFAKAAMKALKFRIRNHPW

## Sheet: Domain architecture images
AT1G02340	basic helix-loop-helix (bHLH) DNA-binding superfamily protein | Chr1:465933-467685 REVERSE LENGTH=292 | 201606	https://prosite.expasy.org/cgi-bin/prosite/PSImage.cgi?hit=136,184,1_2,HLH&len=300&hscale=0.8
AT1G04310	ethylene response sensor 2 | Chr1:1155116-1157125 REVERSE LENGTH=645 | 201606	https://prosite.expasy.org/cgi-bin/prosite/PSImage.cgi?hit=190,346,1_2,GAF+382,444,1_2,HisKA&len=653&hscale=0.8
AT1G05920	B3 domain protein (DUF313) | Chr1:1797044-1797991 FORWARD LENGTH=315 | 201606	https://prosite.expasy.org/cgi-bin/prosite/PSImage.cgi?hit=161,278,1_2,DUF313&len=323&hscale=0.8
AT1G06150	basic helix loop helix (bHLH) DNA-binding superfamily protein | Chr1:1869228-1873194 REVERSE LENGTH=734 | 201606	https://prosite.expasy.org/cgi-bin/prosite/PSImage.cgi?hit=5,156,1_2,bHLH-MYC_N&len=742&hscale=0.8
AT1G09570	phytochrome A | Chr1:3095498-3099216 REVERSE LENGTH=1122 | 201606	https://prosite.expasy.org/cgi-bin/prosite/PSImage.cgi?hit=413,592,1_2,PHY+620,735,1_2,PAS+750,875,1_2,PAS+1007,1119,1_2,HATPase_c&len=1130&hscale=0.8
AT1G14520	myo-inositol oxygenase 1 | Chr1:4968376-4969954 REVERSE LENGTH=311 | 201606	https://prosite.expasy.org/cgi-bin/prosite/PSImage.cgi?hit=61,311,1_2,MIOX&len=319&hscale=0.8
AT1G17330	Metal-dependent phosphohydrolase | Chr1:5929966-5931595 FORWARD LENGTH=222 | 201606	https://prosite.expasy.org/cgi-bin/prosite/PSImage.cgi?hit=26,133,1_2,HD&len=230&hscale=0.8
AT1G26160	Metal-dependent phosphohydrolase | Chr1:9044784-9046945 REVERSE LENGTH=258 | 201606	https://prosite.expasy.org/cgi-bin/prosite/PSImage.cgi?hit=82,246,1_2,HD_3&len=266&hscale=0.8
AT1G47740	PPPDE putative thiol peptidase family protein | Chr1:17567903-17569035 FORWARD LENGTH=279 | 201606	https://prosite.expasy.org/cgi-bin/prosite/PSImage.cgi?hit=69,206,1_2,Peptidase_C97&len=287&hscale=0.8
AT1G53840	pectin methylesterase 1 | Chr1:20101533-20103458 FORWARD LENGTH=586 | 201606	https://prosite.expasy.org/cgi-bin/prosite/PSImage.cgi?hit=280,573,1_2,Pectinesterase&len=594&hscale=0.8
AT1G64530	Plant regulator RWP-RK family protein | Chr1:23959820-23962896 FORWARD LENGTH=841 | 201606	https://prosite.expasy.org/cgi-bin/prosite/PSImage.cgi?hit=556,604,1_2,RWP-RK&len=849&hscale=0.8
AT1G66340	Signal transduction histidine kinase%2C hybrid-type%2C ethylene sensor | Chr1:24734698-24737366 FORWARD LENGTH=738 | 201606	https://prosite.expasy.org/cgi-bin/prosite/PSImage.cgi?hit=455,583,1_2,HATPase_c&len=746&hscale=0.8
AT2G17150	Plant regulator RWP-RK family protein | Chr2:7467049-7470533 REVERSE LENGTH=909 | 201606	https://prosite.expasy.org/cgi-bin/prosite/PSImage.cgi?hit=608,656,1_2,RWP-RK&len=917&hscale=0.8
AT2G18790	phytochrome B | Chr2:8140079-8144151 FORWARD LENGTH=1172 | 201606	https://prosite.expasy.org/cgi-bin/prosite/PSImage.cgi?hit=444,623,1_2,PHY&len=1180&hscale=0.8
AT2G19800	myo-inositol oxygenase 2 | Chr2:8531106-8533354 REVERSE LENGTH=317 | 201606	https://prosite.expasy.org/cgi-bin/prosite/PSImage.cgi?hit=67,317,1_2,MIOX&len=325&hscale=0.8
AT2G23820	Metal-dependent phosphohydrolase | Chr2:10140595-10142552 FORWARD LENGTH=245 | 201606	https://prosite.expasy.org/cgi-bin/prosite/PSImage.cgi?hit=86,238,1_2,HD_3&len=253&hscale=0.8
AT2G27220	BEL1-like homeodomain 5 | Chr2:11637306-11639537 REVERSE LENGTH=431 | 201606	https://prosite.expasy.org/cgi-bin/prosite/PSImage.cgi?hit=80,196,1_2,POX&len=439&hscale=0.8
AT2G31280	transcription factor bHLH155-like protein | Chr2:13339678-13343424 FORWARD LENGTH=720 | 201606	https://prosite.expasy.org/cgi-bin/prosite/PSImage.cgi?hit=6,56,1_2,bHLH-MYC_N&len=728&hscale=0.8
AT2G40940	ethylene response sensor 1 | Chr2:17084635-17086819 REVERSE LENGTH=613 | 201606	https://prosite.expasy.org/cgi-bin/prosite/PSImage.cgi?hit=455,587,1_2,HATPase_c&len=621&hscale=0.8
AT3G04580	Signal transduction histidine kinase%2C hybrid-type%2C ethylene sensor | Chr3:1235576-1237965 REVERSE LENGTH=766 | 201606	https://prosite.expasy.org/cgi-bin/prosite/PSImage.cgi?hit=644,758,1_2,Response_reg&len=774&hscale=0.8
AT3G23150	Signal transduction histidine kinase%2C hybrid-type%2C ethylene sensor | Chr3:8255156-8257560 FORWARD LENGTH=773 | 201606	https://prosite.expasy.org/cgi-bin/prosite/PSImage.cgi?hit=648,763,1_2,Response_reg&len=781&hscale=0.8
AT3G47640	basic helix-loop-helix (bHLH) DNA-binding superfamily protein | Chr3:17568035-17569101 FORWARD LENGTH=240 | 201606	https://prosite.expasy.org/cgi-bin/prosite/PSImage.cgi?hit=28,77,1_2,HLH&len=248&hscale=0.8
AT4G00050	basic helix-loop-helix (bHLH) DNA-binding superfamily protein | Chr4:17863-19848 FORWARD LENGTH=399 | 201606	https://prosite.expasy.org/cgi-bin/prosite/PSImage.cgi?hit=215,263,1_2,HLH&len=407&hscale=0.8
AT4G00610	DNA-binding storekeeper protein-related transcriptional regulator | Chr4:256957-257943 REVERSE LENGTH=328 | 201606	https://prosite.expasy.org/cgi-bin/prosite/PSImage.cgi?hit=149,234,1_2,DUF573&len=336&hscale=0.8
AT4G16250	phytochrome D | Chr4:9195602-9199486 REVERSE LENGTH=1164 | 201606	https://prosite.expasy.org/cgi-bin/prosite/PSImage.cgi?hit=448,627,1_2,PHY&len=1172&hscale=0.8
AT4G18130	phytochrome E | Chr4:10042312-10045948 REVERSE LENGTH=1112 | 201606	https://prosite.expasy.org/cgi-bin/prosite/PSImage.cgi?hit=398,578,1_2,PHY&len=1120&hscale=0.8
AT4G24020	NIN like protein 7 | Chr4:12479904-12483822 FORWARD LENGTH=959 | 201606	https://prosite.expasy.org/cgi-bin/prosite/PSImage.cgi?hit=591,639,1_2,RWP-RK&len=967&hscale=0.8
AT4G25210	DNA-binding storekeeper protein-related transcriptional regulator | Chr4:12918446-12919552 FORWARD LENGTH=368 | 201606	https://prosite.expasy.org/cgi-bin/prosite/PSImage.cgi?hit=141,238,1_2,DUF573&len=376&hscale=0.8
AT4G35270	Plant regulator RWP-RK family protein | Chr4:16777657-16780824 REVERSE LENGTH=963 | 201606	https://prosite.expasy.org/cgi-bin/prosite/PSImage.cgi?hit=648,696,1_2,RWP-RK&len=971&hscale=0.8
AT4G38340	Plant regulator RWP-RK family protein | Chr4:17954710-17957828 FORWARD LENGTH=767 | 201606	https://prosite.expasy.org/cgi-bin/prosite/PSImage.cgi?hit=498,546,1_2,RWP-RK&len=775&hscale=0.8
AT5G05760	syntaxin of plants 31 | Chr5:1729111-1730903 REVERSE LENGTH=336 | 201606	https://prosite.expasy.org/cgi-bin/prosite/PSImage.cgi?hit=131,157,1_2,SNARE&len=344&hscale=0.8
AT5G35840	phytochrome C | Chr5:14008049-14011619 FORWARD LENGTH=1111 | 201606	https://prosite.expasy.org/cgi-bin/prosite/PSImage.cgi?hit=404,582,1_2,PHY&len=1119&hscale=0.8
AT5G40270	HD domain-containing metal-dependent phosphohydrolase family protein | Chr5:16093394-16097093 REVERSE LENGTH=473 | 201606	https://prosite.expasy.org/cgi-bin/prosite/PSImage.cgi?hit=76,217,1_2,HD&len=481&hscale=0.8
AT5G40290	HD domain-containing metal-dependent phosphohydrolase family protein | Chr5:16105259-16108501 REVERSE LENGTH=448 | 201606	https://prosite.expasy.org/cgi-bin/prosite/PSImage.cgi?hit=69,210,1_2,HD&len=456&hscale=0.8
AT5G41315	basic helix-loop-helix (bHLH) DNA-binding superfamily protein | Chr5:16529457-16532866 FORWARD LENGTH=637 | 201606	https://prosite.expasy.org/cgi-bin/prosite/PSImage.cgi?hit=14,206,1_2,bHLH-MYC_N&len=645&hscale=0.8
AT5G48660	B-cell receptor-associated protein 31-like protein | Chr5:19736986-19738327 FORWARD LENGTH=219 | 201606	https://prosite.expasy.org/cgi-bin/prosite/PSImage.cgi?hit=99,206,1_2,DUF724&len=227&hscale=0.8
AT5G67530	plant U-box 49 | Chr5:26941260-26943878 FORWARD LENGTH=595 | 201606	https://prosite.expasy.org/cgi-bin/prosite/PSImage.cgi?hit=345,496,1_2,Pro_isomerase&len=603&hscale=0.8
AT5G67580	Homeodomain-like/winged-helix DNA-binding family protein | Chr5:26955843-26957073 REVERSE LENGTH=299 | 201606	https://prosite.expasy.org/cgi-bin/prosite/PSImage.cgi?hit=5,56,1_2,Myb_DNA-binding&len=307&hscale=0.8
